# Supplementary material for: 3-[2-(Triphenyl­phosphanyl­idene)acet­yl]-2H-chromen-2-one
Source: Acta Crystallogr Sect E Struct Rep Online. 2013 Jan 19;69(Pt 2):o245. doi: 10.1107/S160053681300127X (PMC3569778; doi:10.1107/S160053681300127X)
Supplement: Supplementary file 1 [file e-69-0o245-sup1.cif]

##############################################################################
#                                                                            #
# This CIF contains the data in a paper accepted for publication in          #
# Acta Crystallographica Section E. It conforms to the requirements of       #
# Notes for Authors for Acta Crystallographica Section E, and has been       #
# peer reviewed under the auspices of the IUCr Commission on Journals.       #
#                                                                            #
# Full details of the Crystallographic Information File format               #
# are given in the paper "The Crystallographic Information File (CIF):       #
# a New Standard Archive File for Crystallography" by S. R. Hall, F. H.      #
# Allen and I. D. Brown [Acta Cryst. (1991), A47, 655-685].                  #
#                                                                            #
# The current version of the core CIF dictionary is obtainable from          #
# ftp://ftp.iucr.org/pub/cif_core.dic.                                       #
#                                                                            #
# Software is freely available for graphical display of the structure(s)     #
# in this CIF. For information consult the CIF software page                 #
# http://www.iucr.org/resources/cif/software.                                #
#                                                                            #
# This file may be used for bona fide research purposes within the           #
# scientific community so long as proper attribution is given to the journal # 
# article from which it was obtained.                                        #
#                                                                            #
##############################################################################
data_global
_audit_creation_method     'form.cif (version 2.0)'
_journal_data_validation_number     ?
_journal_date_recd_electronic     2012-12-23
_journal_date_accepted     2013-01-13
_journal_name_full     'Acta Crystallographica, Section E'
_journal_year     2013
_journal_volume     69
_journal_issue      2
_journal_page_first     o245
_journal_page_last     o245
_journal_paper_category     QO
_journal_paper_doi     10.1107/S160053681300127X
_journal_coeditor_code     PV2616
_publ_contact_author_name     'Yousuf, S. '
_publ_contact_author_address
;
      H.E.J. Research Institute of Chemistry,
      International Cenetr for Chemical and Biological Sciences,
      University of Karachi,
      Karachi 75270, Pakistan
;
_publ_contact_author_email     'dr.sammer.yousuf@gmail.com'
_publ_contact_author_fax     '+92-21 34819018-9'
_publ_contact_author_phone     '+92-21 34824924'
_publ_section_title
;
3-[2-(Triphenylphosphanylidene)acetyl]-2<i>H</i>-chromen-2-one
;
loop_
    _publ_author_name
    _publ_author_footnote
    _publ_author_address
    'Muhammad Taha' ?
;     Atta-ur-Rahman Institute for Natural Product Discovery (RiND)
      Universiti Teknologi MARA (UiTM), Puncak Alam Campus
      42300 Bandar Puncak Alam
      Selangor D. E.
      Malaysia
;
    'Nor Hadiani Ismail' ?
;
     Faculty of Applied Science
     Universiti Teknologi MARA (UiTM), 40450 Shah Alam
     Selangor D. E.
     Malaysia
     Faculty of Applied Sciences, Universiti Teknologi MARA (UiTM)
     40000 Shah Alam
     Selangor D. E.
     Malaysia
;
    'Ahmad Nazif Aziza' ?
;     Department of Chemical Sciences
      Faculty of Science and Technology
      University Malaysia Terengganu,
      21030 Kuala Terengganu,
      Malaysia
;
    'Syed Adnan Ali Shah' ?
;     Atta-ur-Rahman Institute for Natural Product Discovery (RiND)
      Universiti Teknologi MARA (UiTM), Puncak Alam Campus
      42300 Bandar Puncak Alam
      Selangor D. E.
      Malaysia
      Department of Pharmacology and Chemistry
      Faculty of Pharmacy,
      Universiti Teknologi MARA (UiMT) Puncak Alam Campus,
      42300 Puncak Alam
      Selangor D. E.
      Malaysia
;
    'Sammer Yousuf' ?
;     H.E.J. Research Institute of Chemistry
      International Center for Chemical and Biological Sciences
      University of Karachi
      Karachi 75270, Pakistan
;
data_I
_audit_creation_method     SHELXL-97
_chemical_name_systematic
;
3-[2-(Triphenylphosphanylidene)acetyl]-2<i>H</i>-chromen-2-one
;
_chemical_name_common     ?
_chemical_formula_moiety     'C29 H21 O3 P'
_chemical_formula_sum     'C29 H21 O3 P'
_chemical_formula_iupac     'C29 H21 O3 P'
_chemical_formula_weight     448.43
_chemical_melting_point     ?
_symmetry_cell_setting     triclinic
_symmetry_space_group_name_H-M     'P -1'
_symmetry_space_group_name_Hall     '-P 1'
loop_
    _symmetry_equiv_pos_as_xyz
    'x, y, z'
    '-x, -y, -z'
_cell_length_a     9.7837(12)
_cell_length_b     10.3917(14)
_cell_length_c     12.2925(17)
_cell_angle_alpha     108.669(4)
_cell_angle_beta     104.484(4)
_cell_angle_gamma     99.746(4)
_cell_volume     1103.2(3)
_cell_formula_units_Z     2
_cell_measurement_reflns_used     7459
_cell_measurement_theta_min     3.15
_cell_measurement_theta_max     26.42
_cell_measurement_temperature     100(2)
_exptl_crystal_description     Block
_exptl_crystal_colour     Yellow
_exptl_crystal_size_max     0.46
_exptl_crystal_size_mid     0.41
_exptl_crystal_size_min     0.34
_exptl_crystal_density_diffrn     1.350
_exptl_crystal_density_meas     ?
_exptl_crystal_density_method     'not measured'
_exptl_crystal_F_000     468
_exptl_absorpt_coefficient_mu     0.155
_exptl_absorpt_correction_type     multi-scan
_exptl_absorpt_process_details     '(SADABS; Bruker, 2000)'
_exptl_absorpt_correction_T_min     0.9322
_exptl_absorpt_correction_T_max     0.9492
_exptl_special_details
;
;
_diffrn_ambient_temperature     100(2)
_diffrn_radiation_type     MoK\a
_diffrn_radiation_wavelength     0.71073
_diffrn_radiation_source     'fine-focus sealed tube'
_diffrn_radiation_monochromator     graphite
_diffrn_measurement_device_type     'Bruker APEXII CCD'
_diffrn_measurement_method     '\w scan'
_diffrn_detector_area_resol_mean     ?
_diffrn_reflns_number     36693
_diffrn_reflns_av_R_equivalents     0.0448
_diffrn_reflns_av_sigmaI/netI     0.0207
_diffrn_reflns_theta_min     3.18
_diffrn_reflns_theta_max     25.50
_diffrn_reflns_theta_full     25.50
_diffrn_measured_fraction_theta_max     0.998
_diffrn_measured_fraction_theta_full     0.998
_diffrn_reflns_limit_h_min     -11
_diffrn_reflns_limit_h_max     11
_diffrn_reflns_limit_k_min     -12
_diffrn_reflns_limit_k_max     12
_diffrn_reflns_limit_l_min     -14
_diffrn_reflns_limit_l_max     14
_diffrn_standards_number     0
_diffrn_standards_interval_count     ?
_diffrn_standards_interval_time     ?
_diffrn_standards_decay_%     ?
_refine_special_details
;
Refinement of <i>F</i>^2^ against ALL reflections. The weighted <i>R</i>-factor
<i>wR</i> and goodness of fit <i>S</i> are based on <i>F</i>^2^, conventional
<i>R</i>-factors <i>R</i> are based on <i>F</i>, with <i>F</i> set to zero for
negative <i>F</i>^2^. The threshold expression of <i>F</i>^2^ >
\s(<i>F</i>^2^) is used only for calculating <i>R</i>-factors(gt) <i>etc</i>.
and is not relevant to the choice of reflections for refinement.
<i>R</i>-factors based on <i>F</i>^2^ are statistically about twice as large
as those based on <i>F</i>, and <i>R</i>- factors based on ALL data will be
even larger.
;
_reflns_number_total     4102
_reflns_number_gt     3716
_reflns_threshold_expression     I>2sigma(I)
_refine_ls_structure_factor_coef     Fsqd
_refine_ls_matrix_type     full
_refine_ls_R_factor_all     0.0397
_refine_ls_R_factor_gt     0.0354
_refine_ls_wR_factor_gt     0.0872
_refine_ls_wR_factor_ref     0.0926
_refine_ls_goodness_of_fit_ref     1.074
_refine_ls_restrained_S_all     1.074
_refine_ls_number_reflns     4102
_refine_ls_number_parameters     299
_refine_ls_number_restraints     0
_refine_ls_hydrogen_treatment     constr
_refine_ls_weighting_scheme     calc
_refine_ls_weighting_details
         'calc w=1/[\s^2^(Fo^2^)+(0.0408P)^2^+0.6733P] where P=(Fo^2^+2Fc^2^)/3'
_atom_sites_solution_hydrogens     geom
_atom_sites_solution_primary     direct
_atom_sites_solution_secondary     difmap
_refine_ls_shift/su_max     0.000
_refine_ls_shift/su_mean     0.000
_refine_diff_density_max     0.323
_refine_diff_density_min     -0.395
_refine_ls_extinction_method     'SHELXL97 (Sheldrick, 2008)'
_refine_ls_extinction_coef     0.041(3)
_refine_ls_extinction_expression
                                  'Fc^*^=kFc[1+0.001xFc^2^\l^3^/sin(2\q)]^-1/4^'
loop_
    _atom_type_symbol
    _atom_type_description
    _atom_type_scat_dispersion_real
    _atom_type_scat_dispersion_imag
    _atom_type_scat_source
    'C' 'C' 0.0033 0.0016
                         'International Tables Vol C Tables 4.2.6.8 and 6.1.1.4'
    'H' 'H' 0.0000 0.0000
                         'International Tables Vol C Tables 4.2.6.8 and 6.1.1.4'
    'O' 'O' 0.0106 0.0060
                         'International Tables Vol C Tables 4.2.6.8 and 6.1.1.4'
    'P' 'P' 0.1023 0.0942
                         'International Tables Vol C Tables 4.2.6.8 and 6.1.1.4'
_computing_data_collection     'APEX2 (Bruker, 2000)'
_computing_cell_refinement     'SAINT (Bruker, 2000)'
_computing_data_reduction     'SAINT (Bruker, 2000)'
_computing_structure_solution     'SHELXS97 (Sheldrick, 2008)'
_computing_structure_refinement     'SHELXL97 (Sheldrick, 2008)'
_computing_molecular_graphics     'SHELXTL (Sheldrick, 2008)'
_computing_publication_material     'SHELXTL (Sheldrick, 2008)'
loop_
    _atom_site_type_symbol
    _atom_site_label
    _atom_site_fract_x
    _atom_site_fract_y
    _atom_site_fract_z
    _atom_site_U_iso_or_equiv
    _atom_site_adp_type
    _atom_site_calc_flag
    _atom_site_refinement_flags
    _atom_site_occupancy
    _atom_site_symmetry_multiplicity
    _atom_site_disorder_assembly
    _atom_site_disorder_group
    P P1 0.22033(4) 0.28713(4) 0.37638(3) 0.01546(12) Uani d . 1 1 . .
    O O1 0.54288(11) 0.37113(10) 0.89176(9) 0.0192(2) Uani d . 1 1 . .
    O O2 0.32695(11) 0.37143(11) 0.78335(9) 0.0227(2) Uani d . 1 1 . .
    O O3 0.32489(11) 0.06590(10) 0.47387(9) 0.0213(2) Uani d . 1 1 . .
    C C1 0.67160(16) 0.33179(15) 0.90304(13) 0.0178(3) Uani d . 1 1 . .
    C C2 0.78228(17) 0.39917(16) 1.01425(13) 0.0222(3) Uani d . 1 1 . .
    H H2A 0.7684 0.4680 1.0801 0.027 Uiso calc R 1 1 . .
    C C3 0.91346(17) 0.36328(17) 1.02647(14) 0.0251(3) Uani d . 1 1 . .
    H H3A 0.9915 0.4093 1.1014 0.030 Uiso calc R 1 1 . .
    C C4 0.93292(18) 0.26033(17) 0.93023(14) 0.0264(3) Uani d . 1 1 . .
    H H4A 1.0236 0.2366 0.9403 0.032 Uiso calc R 1 1 . .
    C C5 0.82116(17) 0.19312(16) 0.82082(14) 0.0235(3) Uani d . 1 1 . .
    H H5A 0.8346 0.1223 0.7560 0.028 Uiso calc R 1 1 . .
    C C6 0.68754(16) 0.22893(15) 0.80479(13) 0.0187(3) Uani d . 1 1 . .
    C C7 0.57153(16) 0.17586(15) 0.69048(12) 0.0183(3) Uani d . 1 1 . .
    H H7A 0.5774 0.1018 0.6237 0.022 Uiso calc R 1 1 . .
    C C8 0.45432(15) 0.22872(14) 0.67566(12) 0.0166(3) Uani d . 1 1 . .
    C C9 0.43323(15) 0.32761(14) 0.78122(12) 0.0171(3) Uani d . 1 1 . .
    C C10 0.35227(15) 0.19030(15) 0.54841(12) 0.0168(3) Uani d . 1 1 . .
    C C11 0.30703(15) 0.30007(15) 0.52151(12) 0.0174(3) Uani d . 1 1 . .
    H H11A 0.3250 0.3869 0.5869 0.021 Uiso calc R 1 1 . .
    C C12 0.05596(15) 0.14349(15) 0.29385(13) 0.0179(3) Uani d . 1 1 . .
    C C13 -0.01368(16) 0.10991(16) 0.17037(13) 0.0221(3) Uani d . 1 1 . .
    H H13A 0.0293 0.1585 0.1284 0.027 Uiso calc R 1 1 . .
    C C14 -0.14561(17) 0.00551(17) 0.10911(13) 0.0244(3) Uani d . 1 1 . .
    H H14A -0.1942 -0.0159 0.0256 0.029 Uiso calc R 1 1 . .
    C C15 -0.20609(17) -0.06731(17) 0.16996(14) 0.0275(4) Uani d . 1 1 . .
    H H15A -0.2963 -0.1388 0.1281 0.033 Uiso calc R 1 1 . .
    C C16 -0.13548(18) -0.03636(18) 0.29201(15) 0.0303(4) Uani d . 1 1 . .
    H H16A -0.1765 -0.0880 0.3329 0.036 Uiso calc R 1 1 . .
    C C17 -0.00522(16) 0.06981(17) 0.35421(13) 0.0233(3) Uani d . 1 1 . .
    H H17A 0.0421 0.0921 0.4381 0.028 Uiso calc R 1 1 . .
    C C18 0.17083(17) 0.44966(15) 0.39085(13) 0.0198(3) Uani d . 1 1 . .
    C C19 0.28216(19) 0.57658(16) 0.45100(15) 0.0274(3) Uani d . 1 1 . .
    H H19A 0.3809 0.5754 0.4821 0.033 Uiso calc R 1 1 . .
    C C20 0.2484(2) 0.70386(18) 0.46519(16) 0.0346(4) Uani d . 1 1 . .
    H H20A 0.3235 0.7902 0.5075 0.042 Uiso calc R 1 1 . .
    C C21 0.1052(2) 0.70496(19) 0.41764(16) 0.0370(4) Uani d . 1 1 . .
    H H21A 0.0830 0.7922 0.4245 0.044 Uiso calc R 1 1 . .
    C C22 -0.0057(2) 0.5810(2) 0.36029(15) 0.0357(4) Uani d . 1 1 . .
    H H22A -0.1041 0.5833 0.3295 0.043 Uiso calc R 1 1 . .
    C C23 0.02628(18) 0.45223(18) 0.34736(14) 0.0260(3) Uani d . 1 1 . .
    H H23A -0.0503 0.3668 0.3090 0.031 Uiso calc R 1 1 . .
    C C24 0.33364(15) 0.26597(15) 0.27860(12) 0.0181(3) Uani d . 1 1 . .
    C C25 0.41259(18) 0.16625(18) 0.27691(15) 0.0278(4) Uani d . 1 1 . .
    H H25A 0.4064 0.1125 0.3260 0.033 Uiso calc R 1 1 . .
    C C26 0.5006(2) 0.1454(2) 0.20336(17) 0.0350(4) Uani d . 1 1 . .
    H H26A 0.5549 0.0777 0.2028 0.042 Uiso calc R 1 1 . .
    C C27 0.50937(18) 0.22260(18) 0.13103(15) 0.0303(4) Uani d . 1 1 . .
    H H27A 0.5701 0.2083 0.0813 0.036 Uiso calc R 1 1 . .
    C C28 0.42996(19) 0.32023(16) 0.13125(14) 0.0287(4) Uani d . 1 1 . .
    H H28A 0.4352 0.3724 0.0808 0.034 Uiso calc R 1 1 . .
    C C29 0.34227(17) 0.34276(16) 0.20488(13) 0.0238(3) Uani d . 1 1 . .
    H H29A 0.2882 0.4105 0.2050 0.029 Uiso calc R 1 1 . .
loop_
    _atom_site_aniso_label
    _atom_site_aniso_U_11
    _atom_site_aniso_U_22
    _atom_site_aniso_U_33
    _atom_site_aniso_U_12
    _atom_site_aniso_U_13
    _atom_site_aniso_U_23
    P1 0.0158(2) 0.01588(19) 0.01475(19) 0.00488(14) 0.00474(14) 0.00582(14)
    O1 0.0200(5) 0.0226(5) 0.0143(5) 0.0084(4) 0.0057(4) 0.0046(4)
    O2 0.0203(5) 0.0268(6) 0.0200(5) 0.0101(4) 0.0074(4) 0.0050(4)
    O3 0.0249(5) 0.0174(5) 0.0173(5) 0.0062(4) 0.0046(4) 0.0023(4)
    C1 0.0199(7) 0.0190(7) 0.0177(7) 0.0069(6) 0.0072(6) 0.0094(6)
    C2 0.0261(8) 0.0239(7) 0.0157(7) 0.0079(6) 0.0065(6) 0.0063(6)
    C3 0.0247(8) 0.0312(8) 0.0177(7) 0.0083(7) 0.0023(6) 0.0103(6)
    C4 0.0246(8) 0.0338(9) 0.0258(8) 0.0154(7) 0.0077(6) 0.0144(7)
    C5 0.0282(8) 0.0258(8) 0.0200(7) 0.0142(6) 0.0090(6) 0.0088(6)
    C6 0.0235(7) 0.0180(7) 0.0173(7) 0.0075(6) 0.0075(6) 0.0085(6)
    C7 0.0242(7) 0.0159(7) 0.0152(7) 0.0067(6) 0.0076(6) 0.0050(5)
    C8 0.0197(7) 0.0143(6) 0.0157(7) 0.0032(5) 0.0069(6) 0.0054(5)
    C9 0.0180(7) 0.0170(7) 0.0157(7) 0.0033(5) 0.0056(5) 0.0060(5)
    C10 0.0158(7) 0.0181(7) 0.0156(7) 0.0033(5) 0.0066(5) 0.0046(5)
    C11 0.0181(7) 0.0176(7) 0.0132(6) 0.0040(5) 0.0031(5) 0.0035(5)
    C12 0.0161(7) 0.0177(7) 0.0186(7) 0.0052(5) 0.0054(5) 0.0053(6)
    C13 0.0231(8) 0.0242(7) 0.0185(7) 0.0047(6) 0.0060(6) 0.0086(6)
    C14 0.0225(8) 0.0280(8) 0.0173(7) 0.0048(6) 0.0028(6) 0.0053(6)
    C15 0.0190(7) 0.0298(8) 0.0249(8) -0.0010(6) 0.0044(6) 0.0050(7)
    C16 0.0247(8) 0.0379(9) 0.0256(8) -0.0019(7) 0.0096(7) 0.0131(7)
    C17 0.0205(7) 0.0297(8) 0.0178(7) 0.0032(6) 0.0061(6) 0.0085(6)
    C18 0.0259(8) 0.0220(7) 0.0168(7) 0.0108(6) 0.0100(6) 0.0097(6)
    C19 0.0321(9) 0.0225(8) 0.0309(8) 0.0085(7) 0.0146(7) 0.0105(7)
    C20 0.0533(11) 0.0227(8) 0.0363(9) 0.0135(8) 0.0247(9) 0.0128(7)
    C21 0.0681(13) 0.0321(9) 0.0290(9) 0.0317(9) 0.0267(9) 0.0174(8)
    C22 0.0452(10) 0.0527(11) 0.0235(8) 0.0361(9) 0.0151(8) 0.0183(8)
    C23 0.0284(8) 0.0332(9) 0.0182(7) 0.0155(7) 0.0069(6) 0.0089(6)
    C24 0.0163(7) 0.0184(7) 0.0158(7) 0.0014(5) 0.0040(5) 0.0041(5)
    C25 0.0320(9) 0.0336(9) 0.0297(8) 0.0166(7) 0.0170(7) 0.0182(7)
    C26 0.0362(10) 0.0445(10) 0.0385(10) 0.0236(8) 0.0228(8) 0.0197(8)
    C27 0.0292(9) 0.0338(9) 0.0253(8) 0.0026(7) 0.0161(7) 0.0055(7)
    C28 0.0396(9) 0.0213(8) 0.0221(8) -0.0013(7) 0.0142(7) 0.0057(6)
    C29 0.0306(8) 0.0188(7) 0.0211(7) 0.0048(6) 0.0091(6) 0.0067(6)
_geom_special_details
;
All e.s.d.'s (except the e.s.d. in the dihedral angle between two l.s. planes)
are estimated using the full covariance matrix. The cell e.s.d.'s are taken
into account individually in the estimation of e.s.d.'s in distances, angles
and torsion angles; correlations between e.s.d.'s in cell parameters are only
used when they are defined by crystal symmetry. An approximate (isotropic)
treatment of cell e.s.d.'s is used for estimating e.s.d.'s involving l.s.
planes.
;
loop_
    _geom_bond_atom_site_label_1
    _geom_bond_atom_site_label_2
    _geom_bond_site_symmetry_2
    _geom_bond_distance
    _geom_bond_publ_flag
    P1 C11 . 1.7237(14) ?
    P1 C12 . 1.8014(15) ?
    P1 C18 . 1.8019(15) ?
    P1 C24 . 1.8171(15) ?
    O1 C1 . 1.3769(17) ?
    O1 C9 . 1.3838(17) ?
    O2 C9 . 1.2064(18) ?
    O3 C10 . 1.2586(17) ?
    C1 C2 . 1.386(2) ?
    C1 C6 . 1.396(2) ?
    C2 C3 . 1.382(2) ?
    C2 H2A . 0.9500 ?
    C3 C4 . 1.397(2) ?
    C3 H3A . 0.9500 ?
    C4 C5 . 1.377(2) ?
    C4 H4A . 0.9500 ?
    C5 C6 . 1.403(2) ?
    C5 H5A . 0.9500 ?
    C6 C7 . 1.436(2) ?
    C7 C8 . 1.350(2) ?
    C7 H7A . 0.9500 ?
    C8 C9 . 1.4610(19) ?
    C8 C10 . 1.5123(19) ?
    C10 C11 . 1.395(2) ?
    C11 H11A . 0.9500 ?
    C12 C17 . 1.388(2) ?
    C12 C13 . 1.398(2) ?
    C13 C14 . 1.388(2) ?
    C13 H13A . 0.9500 ?
    C14 C15 . 1.384(2) ?
    C14 H14A . 0.9500 ?
    C15 C16 . 1.389(2) ?
    C15 H15A . 0.9500 ?
    C16 C17 . 1.387(2) ?
    C16 H16A . 0.9500 ?
    C17 H17A . 0.9500 ?
    C18 C23 . 1.389(2) ?
    C18 C19 . 1.400(2) ?
    C19 C20 . 1.385(2) ?
    C19 H19A . 0.9500 ?
    C20 C21 . 1.380(3) ?
    C20 H20A . 0.9500 ?
    C21 C22 . 1.377(3) ?
    C21 H21A . 0.9500 ?
    C22 C23 . 1.395(2) ?
    C22 H22A . 0.9500 ?
    C23 H23A . 0.9500 ?
    C24 C25 . 1.391(2) ?
    C24 C29 . 1.394(2) ?
    C25 C26 . 1.390(2) ?
    C25 H25A . 0.9500 ?
    C26 C27 . 1.383(3) ?
    C26 H26A . 0.9500 ?
    C27 C28 . 1.378(3) ?
    C27 H27A . 0.9500 ?
    C28 C29 . 1.390(2) ?
    C28 H28A . 0.9500 ?
    C29 H29A . 0.9500 ?
loop_
    _geom_angle_atom_site_label_1
    _geom_angle_atom_site_label_2
    _geom_angle_atom_site_label_3
    _geom_angle_site_symmetry_1
    _geom_angle_site_symmetry_3
    _geom_angle
    _geom_angle_publ_flag
    C11 P1 C12 . . 114.64(7) ?
    C11 P1 C18 . . 106.69(7) ?
    C12 P1 C18 . . 108.00(7) ?
    C11 P1 C24 . . 114.32(7) ?
    C12 P1 C24 . . 105.28(6) ?
    C18 P1 C24 . . 107.59(7) ?
    C1 O1 C9 . . 122.54(11) ?
    O1 C1 C2 . . 117.19(13) ?
    O1 C1 C6 . . 120.27(13) ?
    C2 C1 C6 . . 122.53(13) ?
    C3 C2 C1 . . 118.02(14) ?
    C3 C2 H2A . . 121.0 ?
    C1 C2 H2A . . 121.0 ?
    C2 C3 C4 . . 120.94(14) ?
    C2 C3 H3A . . 119.5 ?
    C4 C3 H3A . . 119.5 ?
    C5 C4 C3 . . 120.28(14) ?
    C5 C4 H4A . . 119.9 ?
    C3 C4 H4A . . 119.9 ?
    C4 C5 C6 . . 120.17(14) ?
    C4 C5 H5A . . 119.9 ?
    C6 C5 H5A . . 119.9 ?
    C1 C6 C5 . . 118.03(13) ?
    C1 C6 C7 . . 117.86(13) ?
    C5 C6 C7 . . 123.85(13) ?
    C8 C7 C6 . . 121.52(13) ?
    C8 C7 H7A . . 119.2 ?
    C6 C7 H7A . . 119.2 ?
    C7 C8 C9 . . 119.72(13) ?
    C7 C8 C10 . . 118.80(12) ?
    C9 C8 C10 . . 121.38(12) ?
    O2 C9 O1 . . 116.03(12) ?
    O2 C9 C8 . . 126.74(13) ?
    O1 C9 C8 . . 117.16(12) ?
    O3 C10 C11 . . 125.68(13) ?
    O3 C10 C8 . . 117.62(12) ?
    C11 C10 C8 . . 116.45(12) ?
    C10 C11 P1 . . 123.73(11) ?
    C10 C11 H11A . . 118.1 ?
    P1 C11 H11A . . 118.1 ?
    C17 C12 C13 . . 119.83(13) ?
    C17 C12 P1 . . 119.88(11) ?
    C13 C12 P1 . . 120.23(11) ?
    C14 C13 C12 . . 120.01(14) ?
    C14 C13 H13A . . 120.0 ?
    C12 C13 H13A . . 120.0 ?
    C15 C14 C13 . . 119.81(14) ?
    C15 C14 H14A . . 120.1 ?
    C13 C14 H14A . . 120.1 ?
    C14 C15 C16 . . 120.32(14) ?
    C14 C15 H15A . . 119.8 ?
    C16 C15 H15A . . 119.8 ?
    C17 C16 C15 . . 120.08(15) ?
    C17 C16 H16A . . 120.0 ?
    C15 C16 H16A . . 120.0 ?
    C16 C17 C12 . . 119.93(14) ?
    C16 C17 H17A . . 120.0 ?
    C12 C17 H17A . . 120.0 ?
    C23 C18 C19 . . 119.69(14) ?
    C23 C18 P1 . . 122.02(12) ?
    C19 C18 P1 . . 118.27(12) ?
    C20 C19 C18 . . 120.03(16) ?
    C20 C19 H19A . . 120.0 ?
    C18 C19 H19A . . 120.0 ?
    C21 C20 C19 . . 119.81(17) ?
    C21 C20 H20A . . 120.1 ?
    C19 C20 H20A . . 120.1 ?
    C22 C21 C20 . . 120.71(15) ?
    C22 C21 H21A . . 119.6 ?
    C20 C21 H21A . . 119.6 ?
    C21 C22 C23 . . 120.09(16) ?
    C21 C22 H22A . . 120.0 ?
    C23 C22 H22A . . 120.0 ?
    C18 C23 C22 . . 119.60(16) ?
    C18 C23 H23A . . 120.2 ?
    C22 C23 H23A . . 120.2 ?
    C25 C24 C29 . . 119.40(14) ?
    C25 C24 P1 . . 117.57(11) ?
    C29 C24 P1 . . 123.02(11) ?
    C26 C25 C24 . . 119.95(15) ?
    C26 C25 H25A . . 120.0 ?
    C24 C25 H25A . . 120.0 ?
    C27 C26 C25 . . 120.35(16) ?
    C27 C26 H26A . . 119.8 ?
    C25 C26 H26A . . 119.8 ?
    C28 C27 C26 . . 119.91(15) ?
    C28 C27 H27A . . 120.0 ?
    C26 C27 H27A . . 120.0 ?
    C27 C28 C29 . . 120.33(15) ?
    C27 C28 H28A . . 119.8 ?
    C29 C28 H28A . . 119.8 ?
    C28 C29 C24 . . 120.05(15) ?
    C28 C29 H29A . . 120.0 ?
    C24 C29 H29A . . 120.0 ?
loop_
    _geom_torsion_atom_site_label_1
    _geom_torsion_atom_site_label_2
    _geom_torsion_atom_site_label_3
    _geom_torsion_atom_site_label_4
    _geom_torsion_site_symmetry_1
    _geom_torsion_site_symmetry_2
    _geom_torsion_site_symmetry_3
    _geom_torsion_site_symmetry_4
    _geom_torsion
    _geom_torsion_publ_flag
    C9 O1 C1 C2 . . . . 170.11(13) ?
    C9 O1 C1 C6 . . . . -9.35(19) ?
    O1 C1 C2 C3 . . . . -178.61(13) ?
    C6 C1 C2 C3 . . . . 0.8(2) ?
    C1 C2 C3 C4 . . . . -1.1(2) ?
    C2 C3 C4 C5 . . . . 0.3(2) ?
    C3 C4 C5 C6 . . . . 0.8(2) ?
    O1 C1 C6 C5 . . . . 179.69(12) ?
    C2 C1 C6 C5 . . . . 0.3(2) ?
    O1 C1 C6 C7 . . . . 5.4(2) ?
    C2 C1 C6 C7 . . . . -174.07(13) ?
    C4 C5 C6 C1 . . . . -1.1(2) ?
    C4 C5 C6 C7 . . . . 172.88(14) ?
    C1 C6 C7 C8 . . . . 3.8(2) ?
    C5 C6 C7 C8 . . . . -170.22(14) ?
    C6 C7 C8 C9 . . . . -8.9(2) ?
    C6 C7 C8 C10 . . . . 167.60(13) ?
    C1 O1 C9 O2 . . . . -178.77(12) ?
    C1 O1 C9 C8 . . . . 4.13(18) ?
    C7 C8 C9 O2 . . . . -171.75(14) ?
    C10 C8 C9 O2 . . . . 11.9(2) ?
    C7 C8 C9 O1 . . . . 5.00(19) ?
    C10 C8 C9 O1 . . . . -171.38(12) ?
    C7 C8 C10 O3 . . . . 38.62(19) ?
    C9 C8 C10 O3 . . . . -144.96(13) ?
    C7 C8 C10 C11 . . . . -135.98(14) ?
    C9 C8 C10 C11 . . . . 40.43(18) ?
    O3 C10 C11 P1 . . . . -6.8(2) ?
    C8 C10 C11 P1 . . . . 167.32(10) ?
    C12 P1 C11 C10 . . . . 55.66(14) ?
    C18 P1 C11 C10 . . . . 175.16(12) ?
    C24 P1 C11 C10 . . . . -66.05(14) ?
    C11 P1 C12 C17 . . . . 11.30(15) ?
    C18 P1 C12 C17 . . . . -107.47(12) ?
    C24 P1 C12 C17 . . . . 137.81(12) ?
    C11 P1 C12 C13 . . . . -171.47(11) ?
    C18 P1 C12 C13 . . . . 69.77(13) ?
    C24 P1 C12 C13 . . . . -44.96(13) ?
    C17 C12 C13 C14 . . . . 1.6(2) ?
    P1 C12 C13 C14 . . . . -175.62(12) ?
    C12 C13 C14 C15 . . . . -1.5(2) ?
    C13 C14 C15 C16 . . . . 0.0(2) ?
    C14 C15 C16 C17 . . . . 1.3(3) ?
    C15 C16 C17 C12 . . . . -1.2(3) ?
    C13 C12 C17 C16 . . . . -0.3(2) ?
    P1 C12 C17 C16 . . . . 176.96(12) ?
    C11 P1 C18 C23 . . . . -121.10(13) ?
    C12 P1 C18 C23 . . . . 2.62(14) ?
    C24 P1 C18 C23 . . . . 115.81(13) ?
    C11 P1 C18 C19 . . . . 57.07(13) ?
    C12 P1 C18 C19 . . . . -179.21(11) ?
    C24 P1 C18 C19 . . . . -66.02(13) ?
    C23 C18 C19 C20 . . . . -1.1(2) ?
    P1 C18 C19 C20 . . . . -179.28(12) ?
    C18 C19 C20 C21 . . . . -1.4(2) ?
    C19 C20 C21 C22 . . . . 2.6(3) ?
    C20 C21 C22 C23 . . . . -1.4(2) ?
    C19 C18 C23 C22 . . . . 2.3(2) ?
    P1 C18 C23 C22 . . . . -179.58(11) ?
    C21 C22 C23 C18 . . . . -1.1(2) ?
    C11 P1 C24 C25 . . . . 47.08(14) ?
    C12 P1 C24 C25 . . . . -79.63(13) ?
    C18 P1 C24 C25 . . . . 165.36(12) ?
    C11 P1 C24 C29 . . . . -134.07(12) ?
    C12 P1 C24 C29 . . . . 99.21(13) ?
    C18 P1 C24 C29 . . . . -15.79(14) ?
    C29 C24 C25 C26 . . . . 0.9(2) ?
    P1 C24 C25 C26 . . . . 179.75(13) ?
    C24 C25 C26 C27 . . . . -0.4(3) ?
    C25 C26 C27 C28 . . . . -0.4(3) ?
    C26 C27 C28 C29 . . . . 0.8(3) ?
    C27 C28 C29 C24 . . . . -0.3(2) ?
    C25 C24 C29 C28 . . . . -0.5(2) ?
    P1 C24 C29 C28 . . . . -179.31(11) ?
loop_
    _geom_hbond_atom_site_label_D
    _geom_hbond_atom_site_label_H
    _geom_hbond_atom_site_label_A
    _geom_hbond_site_symmetry_A
    _geom_hbond_distance_DH
    _geom_hbond_distance_HA
    _geom_hbond_distance_DA
    _geom_hbond_angle_DHA
    _geom_hbond_publ_flag
    C2 H2A O2 2_667 0.95 2.45 3.378(2) 166 yes
    C7 H7A O3 2_656 0.95 2.28 3.171(2) 156 yes
    C22 H22A O2 2_566 0.95 2.48 3.398(2) 163 yes
    C25 H25A O3 . 0.95 2.31 3.168(2) 150 yes
    C28 H28A O1 2_666 0.95 2.54 3.281(2) 135 yes
_iucr_refine_instructions_details
;
;
