# Supplementary material for: 3-[2-(Triphenyl­phosphanyl­idene)acet­yl]-2H-chromen-2-one
Source: Acta Crystallogr Sect E Struct Rep Online. 2013 Jan 19;69(Pt 2):o245. doi: 10.1107/S160053681300127X (PMC3569778; doi:10.1107/S160053681300127X)
Supplement: Supplementary file 2 [file e-69-0o245-Isup2.hkl]

# 
# h,k,l, Fc-squared, Fo-squared, sigma(Fo-squared) and status flag 
# 
data_I
_shelx_title ' MD17_0m in P-1' 
_shelx_refln_list_code          4 
_shelx_F_calc_maximum      140.20 
_exptl_crystal_F_000       468.00 
_reflns_d_resolution_high  0.8255 
 
loop_ 
 _symmetry_equiv_pos_as_xyz 
 'x, y, z' 
 '-x, -y, -z' 
 
_cell_length_a     9.7837 
_cell_length_b    10.3917 
_cell_length_c    12.2925 
_cell_angle_alpha 108.669 
_cell_angle_beta  104.484 
_cell_angle_gamma  99.746 
 
_shelx_F_squared_multiplier     1.000 
 
loop_ 
 _refln_index_h 
 _refln_index_k 
 _refln_index_l 
 _refln_F_squared_calc 
 _refln_F_squared_meas 
 _refln_F_squared_sigma 
 _refln_observed_status 
   2   0   0       14.19       11.44      0.37 o 
   3   0   0      606.46      616.99     11.65 o 
   4   0   0      489.18      487.53      9.25 o 
   5   0   0       20.98       22.06      0.63 o 
   6   0   0      606.85      649.82     11.69 o 
   7   0   0       26.76       23.57      0.72 o 
   8   0   0      405.71      397.42      8.25 o 
   9   0   0      869.21      909.84     22.33 o 
  10   0   0        0.12        1.94      1.26 o 
  11   0   0      126.01      128.49      4.59 o 
 -11   1   0       37.28       39.62      2.56 o 
 -10   1   0      349.69      348.49      8.30 o 
  -9   1   0       40.54       40.85      1.22 o 
  -8   1   0       17.02       15.79      0.71 o 
  -7   1   0      135.95      139.52      2.62 o 
  -6   1   0      739.12      774.59     13.22 o 
  -5   1   0       24.23       23.68      0.68 o 
  -4   1   0      376.94      407.09      7.78 o 
  -3   1   0      617.73      582.60     11.11 o 
  -2   1   0     1086.47     1057.15     19.76 o 
   1   1   0      477.93      496.79      9.39 o 
   2   1   0     4086.03     3593.00     67.29 o 
   3   1   0       49.92       56.16      1.18 o 
   4   1   0       37.62       44.38      1.04 o 
   5   1   0      144.47      142.62      3.00 o 
   6   1   0       33.33       28.83      0.90 o 
   7   1   0        2.61        1.43      0.86 o 
   8   1   0      319.92      342.01     10.06 o 
   9   1   0       23.60       22.39      1.67 o 
  10   1   0      219.54      233.64      7.35 o 
 -11   2   0       57.70       58.36      1.59 o 
 -10   2   0      106.78      103.84      1.99 o 
  -9   2   0      127.70      125.37      2.49 o 
  -8   2   0       51.20       54.49      1.23 o 
  -7   2   0      213.66      212.80      3.84 o 
  -6   2   0      217.97      202.59      4.03 o 
  -5   2   0      548.91      686.08     11.60 o 
  -4   2   0       65.94       71.24      1.35 o 
  -3   2   0       34.31       28.70      0.83 o 
  -2   2   0      523.57      507.16      8.97 o 
  -1   2   0     6043.73     5656.67     86.16 o 
   0   2   0     5478.29     4986.47     95.25 o 
   1   2   0     2902.18     2722.72     45.97 o 
   2   2   0      150.07      172.02      3.38 o 
   3   2   0       38.34       54.75      1.44 o 
   4   2   0      256.12      266.69      5.18 o 
   5   2   0        0.07        0.82      0.23 o 
   6   2   0      290.12      290.54      5.93 o 
   7   2   0      696.50      642.47     20.97 o 
   8   2   0      369.81      347.68      8.22 o 
   9   2   0      167.43      185.41      4.92 o 
  10   2   0      115.10      113.06      4.25 o 
 -11   3   0      165.23      172.97      4.18 o 
 -10   3   0       58.38       58.94      1.42 o 
  -9   3   0      447.74      442.84      7.71 o 
  -8   3   0       43.93       26.69      0.84 o 
  -7   3   0       32.69       28.99      1.02 o 
  -6   3   0       42.48       36.05      1.13 o 
  -5   3   0     1516.21     1687.89     31.33 o 
  -4   3   0      326.46      313.37      5.98 o 
  -3   3   0      269.28      310.96      5.00 o 
  -2   3   0      696.19      684.92     14.31 o 
  -1   3   0       70.54       66.89      1.29 o 
   0   3   0     1965.91     1950.89     43.39 o 
   1   3   0      122.91      128.29      2.28 o 
   2   3   0     2516.01     2666.14     56.91 o 
   3   3   0       59.09       68.55      1.60 o 
   4   3   0      761.82      749.36     13.38 o 
   5   3   0       95.14      100.96      2.01 o 
   6   3   0        0.05        0.17      0.31 o 
   7   3   0       89.38       95.60      3.07 o 
   8   3   0      194.33      202.62      5.18 o 
   9   3   0      557.39      532.05     12.45 o 
 -11   4   0        9.54        8.70      1.12 o 
 -10   4   0      116.99      123.14      2.79 o 
  -9   4   0      310.88      279.77      5.99 o 
  -8   4   0       64.50       56.24      1.55 o 
  -7   4   0        0.27       -0.42      0.40 o 
  -6   4   0       26.30       23.78      0.87 o 
  -5   4   0        1.17        2.38      0.46 o 
  -4   4   0      660.58      651.80     10.84 o 
  -3   4   0     2823.86     2712.37     49.39 o 
  -2   4   0     2520.15     2760.69     53.72 o 
  -1   4   0     3197.15     3022.43     61.95 o 
   0   4   0      270.50      230.23      4.04 o 
   1   4   0      622.38      679.01     12.11 o 
   2   4   0       82.34       66.01      1.36 o 
   3   4   0        6.19        6.06      0.40 o 
   4   4   0      187.41      185.95      3.49 o 
   5   4   0        8.90       14.31      0.75 o 
   6   4   0        4.50        1.96      0.33 o 
   7   4   0       35.91       32.03      1.94 o 
   8   4   0      160.53      159.06      4.40 o 
   9   4   0      112.31      107.16      4.51 o 
 -11   5   0      238.96      235.22      5.08 o 
 -10   5   0        0.03        0.58      0.55 o 
  -9   5   0       53.85       59.00      1.56 o 
  -8   5   0      124.93       96.31      2.40 o 
  -7   5   0      475.28      479.29      9.18 o 
  -6   5   0      178.05      168.68      3.72 o 
  -5   5   0      122.69      110.36      2.26 o 
  -4   5   0     1114.42     1094.99     18.37 o 
  -3   5   0      274.77      314.10      5.54 o 
  -2   5   0     1079.87     1128.41     18.95 o 
  -1   5   0        8.40        3.71      0.48 o 
   0   5   0        6.89        5.25      0.46 o 
   1   5   0      566.60      676.03     12.08 o 
   2   5   0        1.02        0.52      0.34 o 
   3   5   0        6.44       12.43      0.63 o 
   4   5   0        0.50       -0.27      0.37 o 
   5   5   0       71.93       61.20      1.41 o 
   6   5   0       37.94       39.26      1.10 o 
   7   5   0        2.28        1.40      0.43 o 
   8   5   0       81.67       64.84      3.37 o 
 -11   6   0       96.37       95.43      4.74 o 
 -10   6   0      151.41      148.08      5.65 o 
  -9   6   0        3.40       -1.20      0.80 o 
  -8   6   0        5.03        5.51      0.91 o 
  -7   6   0       24.63       24.51      1.90 o 
  -6   6   0      502.62      451.07     10.27 o 
  -5   6   0      592.40      609.95     11.20 o 
  -4   6   0       18.15       29.74      1.22 o 
  -3   6   0      108.08      128.68      2.73 o 
  -2   6   0       12.02        6.55      0.50 o 
  -1   6   0     1095.38     1130.83     18.98 o 
   0   6   0        9.08        6.10      0.46 o 
   1   6   0       30.52       29.32      1.22 o 
   2   6   0      275.00      274.60      5.47 o 
   3   6   0      136.37      146.64      2.92 o 
   4   6   0     1063.73     1037.19     18.40 o 
   5   6   0      193.95      226.01      4.10 o 
   6   6   0        0.23        0.78      0.44 o 
   7   6   0       70.78       63.93      1.68 o 
 -10   7   0       33.89       37.86      2.25 o 
  -9   7   0       35.65       22.68      1.50 o 
  -8   7   0      239.70      220.10      6.09 o 
  -7   7   0        0.42       -0.53      0.74 o 
  -6   7   0      161.84      166.01      3.34 o 
  -5   7   0      501.39      498.33      9.10 o 
  -4   7   0      123.99      123.71      2.59 o 
  -3   7   0        8.15        3.70      0.55 o 
  -2   7   0      159.80      161.45      3.22 o 
  -1   7   0     1050.05     1091.17     18.41 o 
   0   7   0       41.46       35.84      1.15 o 
   1   7   0       94.62       90.09      2.04 o 
   2   7   0      189.32      185.56      3.66 o 
   3   7   0      266.60      260.06      4.93 o 
   4   7   0      136.20      141.81      2.95 o 
   5   7   0       13.43       12.83      0.71 o 
   6   7   0      180.77      180.53      3.93 o 
   7   7   0       13.41        9.84      0.83 o 
 -10   8   0        3.57        2.64      2.62 o 
  -9   8   0       93.00       81.93      3.68 o 
  -8   8   0       36.60       40.82      2.49 o 
  -7   8   0       44.36       35.74      1.92 o 
  -6   8   0       60.97       52.22      1.55 o 
  -5   8   0      277.93      248.18      4.81 o 
  -4   8   0        6.08        9.25      0.72 o 
  -3   8   0      157.85      168.60      3.59 o 
  -2   8   0      312.26      300.90      5.38 o 
  -1   8   0       95.98      101.34      2.20 o 
   0   8   0      237.76      241.53      4.43 o 
   1   8   0       32.92       29.08      1.26 o 
   2   8   0       55.98       58.56      1.56 o 
   3   8   0       23.67       25.67      1.15 o 
   4   8   0       26.48       17.49      0.99 o 
   5   8   0      104.48      100.20      2.77 o 
   6   8   0       27.23       35.65      2.08 o 
  -9   9   0       55.55       63.97      3.51 o 
  -8   9   0       92.23       82.85      3.11 o 
  -7   9   0      283.02      275.45      6.35 o 
  -6   9   0      120.87      123.93      2.71 o 
  -5   9   0      117.73      122.18      2.68 o 
  -4   9   0        2.03        2.40      0.73 o 
  -3   9   0       10.82        8.47      0.79 o 
  -2   9   0      329.63      365.46      6.55 o 
  -1   9   0        6.75        6.24      0.77 o 
   0   9   0       72.55       65.49      1.81 o 
   1   9   0        4.36        5.05      0.75 o 
   2   9   0      108.82      109.47      2.44 o 
   3   9   0        2.18        1.47      0.76 o 
   4   9   0       49.99       51.44      2.12 o 
  -8  10   0      214.57      253.30      7.23 o 
  -7  10   0       10.97       15.54      1.03 o 
  -6  10   0      247.58      249.77      4.81 o 
  -5  10   0      546.38      559.86      9.83 o 
  -4  10   0       41.74       36.78      1.55 o 
  -3  10   0      180.89      189.15      3.80 o 
  -2  10   0       73.68       73.64      2.51 o 
  -1  10   0      124.56      130.49      2.89 o 
   0  10   0        5.03        3.43      0.85 o 
   1  10   0      211.79      225.47      4.61 o 
   2  10   0      211.21      219.41      5.23 o 
   3  10   0      534.94      524.78     12.15 o 
  -7  11   0       59.75       62.55      4.22 o 
  -6  11   0        9.58       10.19      1.08 o 
  -5  11   0       95.61       91.55      3.21 o 
  -4  11   0        7.76        5.23      1.09 o 
  -3  11   0      117.58      123.77      3.02 o 
  -2  11   0       31.45       31.75      1.46 o 
  -1  11   0       42.20       45.03      2.15 o 
   0  11   0       26.15       22.49      1.43 o 
   1  11   0       19.65       15.17      1.53 o 
   2 -12   1      134.82      150.04      4.33 o 
   3 -12   1       63.52       71.48      2.61 o 
   4 -12   1       27.22       22.13      1.45 o 
  -2 -11   1        4.13        3.85      1.33 o 
  -1 -11   1      196.04      210.40      5.13 o 
   0 -11   1       14.06        7.10      1.02 o 
   1 -11   1       16.68       16.42      1.15 o 
   2 -11   1        0.81        0.48      0.96 o 
   3 -11   1        0.01       -1.42      0.95 o 
   4 -11   1      891.35      955.79     15.65 o 
   5 -11   1      145.42      160.50      3.38 o 
   6 -11   1      172.00      157.90      3.65 o 
   7 -11   1        3.10        1.22      1.07 o 
  -3 -10   1       88.81      105.99      3.88 o 
  -2 -10   1      258.47      270.75      5.68 o 
  -1 -10   1       31.79       34.49      1.48 o 
   0 -10   1      142.03      144.08      3.06 o 
   1 -10   1       68.66       71.41      2.00 o 
   2 -10   1       22.34       20.30      1.06 o 
   3 -10   1        1.38       -0.58      0.79 o 
   4 -10   1       21.51       16.67      1.05 o 
   5 -10   1       17.02       14.91      0.96 o 
   6 -10   1      161.88      163.42      3.55 o 
   7 -10   1      143.39      159.51      3.92 o 
   8 -10   1        3.80        2.07      1.55 o 
  -5  -9   1       16.14       12.01      1.30 o 
  -4  -9   1       61.06       70.78      2.35 o 
  -3  -9   1      110.30      114.02      2.61 o 
  -2  -9   1        1.14        0.81      0.64 o 
  -1  -9   1       33.72       30.05      1.37 o 
   0  -9   1      295.69      312.51      5.65 o 
   1  -9   1       30.37       23.59      1.06 o 
   2  -9   1      117.39      123.87      2.77 o 
   3  -9   1        1.95       -0.25      0.68 o 
   4  -9   1      308.71      316.68      6.06 o 
   5  -9   1       17.19       21.12      1.01 o 
   6  -9   1      229.93      202.36      4.09 o 
   7  -9   1       14.38       13.18      1.32 o 
   8  -9   1       28.80       31.49      2.07 o 
   9  -9   1        4.31        1.70      1.67 o 
  -6  -8   1       68.91       69.83      2.83 o 
  -5  -8   1        3.39        4.00      0.81 o 
  -4  -8   1       15.60       13.04      0.87 o 
  -3  -8   1       12.72       12.12      0.73 o 
  -2  -8   1       77.72       77.08      1.97 o 
  -1  -8   1       65.33       66.82      1.74 o 
   0  -8   1     1638.50     1751.23     31.14 o 
   1  -8   1        1.36        1.72      0.60 o 
   2  -8   1      290.99      279.34      5.32 o 
   3  -8   1       86.08       97.21      2.25 o 
   4  -8   1      144.11      135.78      2.74 o 
   5  -8   1      147.55      168.54      3.11 o 
   6  -8   1      176.90      178.45      3.40 o 
   7  -8   1       35.34       34.07      1.69 o 
   8  -8   1        0.01        1.57      0.94 o 
   9  -8   1      116.23      112.03      4.31 o 
  10  -8   1        8.97       10.77      2.59 o 
  -7  -7   1       50.31       43.82      1.56 o 
  -6  -7   1      220.91      223.94      4.37 o 
  -5  -7   1       12.53       12.45      0.74 o 
  -4  -7   1       39.82       37.07      1.24 o 
  -3  -7   1        2.50        1.65      0.47 o 
  -2  -7   1      176.92      168.28      3.52 o 
  -1  -7   1      181.02      165.43      3.27 o 
   0  -7   1      571.17      591.04     12.66 o 
   1  -7   1      543.37      516.79      9.35 o 
   2  -7   1      135.64      155.02      2.93 o 
   3  -7   1      461.37      455.13      7.87 o 
   4  -7   1      161.80      177.66      4.77 o 
   5  -7   1        0.15       -0.11      0.38 o 
   6  -7   1       10.64        6.93      0.59 o 
   7  -7   1        0.18        0.60      0.57 o 
   8  -7   1       12.14       10.87      1.24 o 
   9  -7   1       46.44       33.53      1.84 o 
  10  -7   1      165.48      174.61      6.94 o 
  -8  -6   1        6.77        5.98      2.03 o 
  -7  -6   1      127.60      125.68      2.61 o 
  -6  -6   1       41.50       38.56      1.13 o 
  -5  -6   1       29.12       34.55      1.12 o 
  -4  -6   1      181.69      207.90      3.97 o 
  -3  -6   1      815.80      825.60     14.79 o 
  -2  -6   1       46.93       43.38      1.12 o 
  -1  -6   1        2.01        2.49      0.45 o 
   0  -6   1      651.55      656.96     11.81 o 
   1  -6   1       16.79       19.16      0.81 o 
   2  -6   1      278.66      275.61      4.58 o 
   3  -6   1      236.69      266.48      4.44 o 
   4  -6   1        0.22        1.39      0.38 o 
   5  -6   1      384.33      387.89      6.36 o 
   6  -6   1      172.94      159.47      3.39 o 
   7  -6   1      293.59      292.05      6.24 o 
   8  -6   1      148.43      134.50      3.29 o 
   9  -6   1       61.18       65.71      2.27 o 
  10  -6   1       86.58       87.16      2.92 o 
  -9  -5   1       49.63       45.89      3.84 o 
  -8  -5   1       92.10       87.05      3.49 o 
  -7  -5   1        0.09       -0.68      1.15 o 
  -6  -5   1        9.40        3.53      0.37 o 
  -5  -5   1       42.82       32.64      0.98 o 
  -4  -5   1       54.86       54.80      1.31 o 
  -3  -5   1       48.10       42.25      1.09 o 
  -2  -5   1      978.06     1020.52     17.10 o 
  -1  -5   1       36.04       26.03      0.98 o 
   0  -5   1      982.37      944.68     15.92 o 
   1  -5   1       34.95       24.29      0.96 o 
   2  -5   1      674.36      753.70     12.02 o 
   3  -5   1      369.72      387.55      6.30 o 
   4  -5   1      533.83      561.86      8.67 o 
   5  -5   1        7.74        4.18      0.42 o 
   6  -5   1       53.61       63.45      1.99 o 
   7  -5   1      272.97      255.86      5.11 o 
   8  -5   1      421.80      406.78      7.91 o 
   9  -5   1      614.86      602.80     10.92 o 
  10  -5   1        8.86        9.38      1.11 o 
  11  -5   1       47.45       42.24      2.58 o 
  -9  -4   1      182.71      182.32      5.62 o 
  -8  -4   1       46.73       51.47      2.34 o 
  -7  -4   1       58.96       50.34      2.01 o 
  -6  -4   1       99.16       89.00      1.82 o 
  -5  -4   1        2.63        0.85      0.27 o 
  -4  -4   1      856.15      956.76     16.85 o 
  -3  -4   1      206.72      198.06      3.65 o 
  -2  -4   1      159.54      192.17      3.40 o 
  -1  -4   1      713.68      709.09     12.62 o 
   0  -4   1      394.09      394.51      6.34 o 
   1  -4   1      195.60      194.46      3.66 o 
   2  -4   1      192.98      245.49      4.45 o 
   3  -4   1     3921.94     4187.58     83.11 o 
   4  -4   1     1883.55     2128.49     36.83 o 
   5  -4   1      308.61      318.72      6.60 o 
   6  -4   1        2.94        2.00      0.43 o 
   7  -4   1        2.02        1.95      0.50 o 
   8  -4   1      187.44      186.50      3.66 o 
   9  -4   1      130.97      130.42      2.78 o 
  10  -4   1      268.78      291.93      6.35 o 
  11  -4   1        1.51        1.43      1.05 o 
 -10  -3   1       76.96       76.57      4.14 o 
  -9  -3   1        2.59        1.34      1.43 o 
  -8  -3   1      426.55      443.33     10.37 o 
  -7  -3   1      185.42      162.50      4.19 o 
  -6  -3   1        2.25        0.82      0.67 o 
  -5  -3   1        0.02       -0.12      0.21 o 
  -4  -3   1      169.59      181.98      3.34 o 
  -3  -3   1      103.08       95.94      2.15 o 
  -2  -3   1     2107.41     2045.09     35.96 o 
  -1  -3   1       56.44       44.73      0.91 o 
   0  -3   1      622.80      623.18     10.44 o 
   1  -3   1      481.16      504.80     10.45 o 
   2  -3   1     3472.43     3215.90     49.80 o 
   3  -3   1      570.65      537.95      9.42 o 
   4  -3   1      614.93      617.18     12.44 o 
   5  -3   1        0.27        0.14      0.34 o 
   6  -3   1        9.08        8.28      0.39 o 
   7  -3   1      292.11      296.94      4.98 o 
   8  -3   1       34.06       31.50      0.93 o 
   9  -3   1      443.40      428.19      7.13 o 
  10  -3   1      133.90      133.99      3.01 o 
  11  -3   1      112.99      111.78      3.25 o 
 -10  -2   1      191.72      193.64      5.45 o 
  -9  -2   1      271.51      277.12      6.83 o 
  -8  -2   1      452.39      496.40     11.45 o 
  -7  -2   1        5.21        2.65      0.84 o 
  -6  -2   1      368.60      321.75     11.51 o 
  -5  -2   1       50.10       35.01      1.39 o 
  -4  -2   1      929.19      970.89     19.54 o 
  -3  -2   1      267.61      274.95      4.90 o 
  -2  -2   1      624.09      574.77     10.76 o 
  -1  -2   1     5129.26     4698.84     77.48 o 
   0  -2   1      750.61      687.83     15.25 o 
   1  -2   1     2612.92     2290.31     36.03 o 
   2  -2   1     2467.71     2374.72     49.69 o 
   3  -2   1        7.17        3.14      0.28 o 
   4  -2   1        0.21        3.33      0.42 o 
   5  -2   1        4.67       -0.10      0.24 o 
   6  -2   1       78.78       62.56      1.27 o 
   7  -2   1        1.88       -0.33      0.32 o 
   8  -2   1       82.08       72.74      1.52 o 
   9  -2   1        0.56       -0.40      0.38 o 
  10  -2   1      218.35      217.86      4.28 o 
  11  -2   1        3.72        3.20      0.77 o 
 -11  -1   1      130.41      126.85      4.65 o 
 -10  -1   1       96.91      107.99      3.50 o 
  -9  -1   1      473.65      495.35     11.44 o 
  -8  -1   1       13.69        9.03      0.94 o 
  -7  -1   1        0.03       -1.03      0.74 o 
  -6  -1   1      159.03      155.13      4.15 o 
  -5  -1   1      656.35      689.51     16.80 o 
  -4  -1   1     2200.03     2454.03     65.42 o 
  -3  -1   1       43.59       38.54      1.36 o 
  -2  -1   1      619.58      561.60     11.95 o 
   1  -1   1      373.01      313.48     10.95 o 
   2  -1   1      724.75      784.79     13.17 o 
   3  -1   1      344.08      354.57      6.76 o 
   4  -1   1      102.69       79.77      1.69 o 
   5  -1   1      266.55      266.52      5.18 o 
   6  -1   1       66.37       54.85      1.32 o 
   7  -1   1      473.56      484.98      8.83 o 
   8  -1   1     1313.32     1394.51     24.97 o 
   9  -1   1        1.32        1.14      0.46 o 
  10  -1   1       25.16       26.51      1.35 o 
 -11   0   1        4.37        4.45      1.61 o 
 -10   0   1        5.49        5.62      1.15 o 
  -9   0   1      249.11      245.62      5.97 o 
  -8   0   1       94.95       96.97      2.78 o 
  -7   0   1        0.01       -0.16      0.23 o 
  -6   0   1      141.11      143.65      2.57 o 
  -5   0   1       38.96       23.25      0.65 o 
  -4   0   1        9.80        4.95      0.32 o 
  -3   0   1     1299.76     1249.91     30.00 o 
  -2   0   1      528.78      488.58      9.36 o 
   1   0   1     3738.48     3240.63     60.65 o 
   2   0   1     3342.24     2974.36     50.35 o 
   3   0   1     1480.21     1480.61     25.00 o 
   4   0   1       37.10       45.80      1.07 o 
   5   0   1      324.65      359.56      6.89 o 
   6   0   1      269.93      251.26      4.94 o 
   7   0   1       38.48       41.75      1.13 o 
   8   0   1        0.22        0.89      0.44 o 
   9   0   1        5.57        4.40      0.63 o 
  10   0   1       21.16       20.41      1.86 o 
 -11   1   1        4.56        5.31      1.39 o 
 -10   1   1       54.09       55.43      2.34 o 
  -9   1   1      267.94      272.43      4.78 o 
  -8   1   1      112.36      114.49      2.10 o 
  -7   1   1       29.67       27.00      0.74 o 
  -6   1   1       28.40       21.92      0.74 o 
  -5   1   1       19.93       11.64      0.58 o 
  -4   1   1        0.14       -0.37      0.24 o 
  -3   1   1      154.93      169.52      2.98 o 
  -2   1   1     2526.23     2255.77     40.03 o 
  -1   1   1     2499.04     2073.22     53.03 o 
   0   1   1        6.90        7.73      0.32 o 
   1   1   1     6612.64     6418.93    136.70 o 
   2   1   1        0.95        2.74      0.23 o 
   3   1   1      461.83      476.66      8.57 o 
   4   1   1      168.30      151.24      3.01 o 
   5   1   1       24.64       26.69      0.79 o 
   6   1   1      138.19      131.36      2.85 o 
   7   1   1     1359.00     1419.72     28.44 o 
   8   1   1      516.06      556.67     12.28 o 
   9   1   1        1.56        1.16      1.37 o 
  10   1   1       20.72       17.35      1.98 o 
 -11   2   1        3.87        2.89      0.41 o 
 -10   2   1      173.58      191.02      3.22 o 
  -9   2   1      189.12      179.89      3.17 o 
  -8   2   1        1.23        0.47      0.47 o 
  -7   2   1      164.44      151.91      2.94 o 
  -6   2   1      676.18      655.61     12.41 o 
  -5   2   1     2156.37     2302.32     46.48 o 
  -4   2   1      820.70      895.03     14.28 o 
  -3   2   1     2407.91     2535.15     51.40 o 
  -2   2   1     6380.05     5648.70    102.05 o 
  -1   2   1     2069.02     1969.57     47.33 o 
   0   2   1      506.08      581.86     11.49 o 
   1   2   1     2707.44     2425.81     43.27 o 
   2   2   1     5816.67     5541.83     93.77 o 
   3   2   1     1541.22     1665.43     28.00 o 
   4   2   1        3.15        2.08      0.27 o 
   5   2   1       18.21       12.94      0.57 o 
   6   2   1      151.58      155.61      3.35 o 
   7   2   1      254.12      243.65      5.54 o 
   8   2   1       17.21       22.88      1.83 o 
   9   2   1       89.27       86.91      3.05 o 
  10   2   1       36.93       39.92      3.17 o 
 -11   3   1       39.24       34.48      1.23 o 
 -10   3   1      109.19      106.69      1.98 o 
  -9   3   1      179.18      167.07      2.94 o 
  -8   3   1      908.58      928.73     15.62 o 
  -7   3   1      208.79      207.46      3.66 o 
  -6   3   1       50.45       42.56      0.98 o 
  -5   3   1      105.17       86.20      1.79 o 
  -4   3   1      364.85      328.54      6.87 o 
  -3   3   1     2338.95     2393.28     46.97 o 
  -2   3   1     1210.01     1301.72     21.71 o 
  -1   3   1     1571.80     1646.54     27.71 o 
   0   3   1      216.68      204.96      3.82 o 
   1   3   1      404.40      408.68      8.62 o 
   2   3   1      139.05      179.88      3.81 o 
   3   3   1      255.10      269.29      4.72 o 
   4   3   1      303.65      375.74      6.83 o 
   5   3   1       37.42       33.25      1.00 o 
   6   3   1       84.63       74.84      1.77 o 
   7   3   1       13.86       11.44      0.60 o 
   8   3   1      209.42      201.88      5.64 o 
   9   3   1       15.45       16.21      1.85 o 
 -11   4   1       20.92       15.49      0.91 o 
 -10   4   1        0.59       -0.14      0.52 o 
  -9   4   1      780.64      742.50     13.13 o 
  -8   4   1        0.50        0.53      0.77 o 
  -7   4   1       69.65       61.77      1.94 o 
  -6   4   1      353.34      359.87      7.55 o 
  -5   4   1      419.54      460.27     12.79 o 
  -4   4   1      294.02      275.81      5.18 o 
  -3   4   1      287.92      331.53      6.38 o 
  -2   4   1      952.95     1071.78     17.21 o 
  -1   4   1      236.30      233.77      4.10 o 
   0   4   1     1066.72     1111.43     18.85 o 
   1   4   1       25.34       29.95      0.94 o 
   2   4   1       32.02       29.27      0.85 o 
   3   4   1        0.25        0.49      0.33 o 
   4   4   1      127.51      128.34      2.55 o 
   5   4   1       71.84       56.40      1.37 o 
   6   4   1      155.17      126.61      2.57 o 
   7   4   1       36.24       43.41      1.21 o 
   8   4   1        8.89        5.75      1.44 o 
 -11   5   1       51.50       59.67      2.57 o 
 -10   5   1       37.64       42.08      1.82 o 
  -9   5   1       67.70       56.20      1.88 o 
  -8   5   1      298.73      283.91      6.31 o 
  -7   5   1      295.44      274.49      6.71 o 
  -6   5   1      473.96      461.95     10.07 o 
  -5   5   1        1.85        2.98      0.42 o 
  -4   5   1        2.10        0.79      0.38 o 
  -3   5   1      316.19      344.89      5.70 o 
  -2   5   1      209.44      189.74      3.25 o 
  -1   5   1      100.42      119.32      2.15 o 
   0   5   1      597.17      648.48     10.51 o 
   1   5   1     1221.93     1334.04     24.00 o 
   2   5   1       57.78       66.81      1.52 o 
   3   5   1      421.60      432.59      8.34 o 
   4   5   1       60.45       84.62      1.86 o 
   5   5   1       66.70       51.84      1.30 o 
   6   5   1        0.83        0.78      0.42 o 
   7   5   1       28.27       20.86      0.92 o 
   8   5   1       78.79       65.89      3.71 o 
 -11   6   1        0.20        0.29      1.41 o 
 -10   6   1       37.49       51.22      2.39 o 
  -9   6   1      107.58       94.51      2.65 o 
  -8   6   1       16.48        7.75      0.87 o 
  -7   6   1       86.67       82.45      2.34 o 
  -6   6   1     1870.02     1876.56     35.58 o 
  -5   6   1      279.60      273.85      4.87 o 
  -4   6   1       18.66       11.74      0.60 o 
  -3   6   1        1.19       -0.51      0.39 o 
  -2   6   1       31.61       38.22      1.01 o 
  -1   6   1       24.14       34.08      0.99 o 
   0   6   1     2760.92     3056.74     50.97 o 
   1   6   1       14.54       16.04      0.77 o 
   2   6   1      142.87      129.22      2.50 o 
   3   6   1       17.80       24.56      1.01 o 
   4   6   1      140.77      138.31      2.69 o 
   5   6   1       10.70        9.98      0.60 o 
   6   6   1       27.23       23.83      1.01 o 
   7   6   1        0.01       -0.91      0.61 o 
 -10   7   1        0.46        0.95      1.23 o 
  -9   7   1       59.43       60.54      2.41 o 
  -8   7   1       80.06       76.63      2.41 o 
  -7   7   1        0.16       -0.84      0.56 o 
  -6   7   1      411.84      397.17      7.46 o 
  -5   7   1      952.64     1037.43     19.84 o 
  -4   7   1      722.08      714.11     12.20 o 
  -3   7   1       93.06       84.81      1.77 o 
  -2   7   1      286.31      266.84      4.73 o 
  -1   7   1      191.00      212.35      3.91 o 
   0   7   1      547.47      520.36      8.97 o 
   1   7   1       96.23       86.77      2.00 o 
   2   7   1        9.66        9.87      0.63 o 
   3   7   1        2.18        0.43      0.52 o 
   4   7   1        0.18       -0.08      0.50 o 
   5   7   1      414.40      402.22      7.48 o 
   6   7   1        3.00        1.20      0.64 o 
 -10   8   1      109.27      110.62      7.52 o 
  -9   8   1       22.10       15.37      1.38 o 
  -8   8   1      154.85      148.28      3.83 o 
  -7   8   1      138.49      121.64      2.84 o 
  -6   8   1        5.44        5.78      0.62 o 
  -5   8   1       69.49       68.60      1.77 o 
  -4   8   1       97.57       81.26      1.96 o 
  -3   8   1      470.13      473.47      8.30 o 
  -2   8   1        4.94        4.03      0.61 o 
  -1   8   1        0.19        0.19      0.56 o 
   0   8   1      312.46      314.68      5.64 o 
   1   8   1      433.44      438.28      8.11 o 
   2   8   1       81.48       78.12      1.91 o 
   3   8   1        5.78        2.51      0.59 o 
   4   8   1      115.91      118.89      2.85 o 
   5   8   1       20.16       11.58      1.40 o 
  -9   9   1      284.17      332.65     10.03 o 
  -8   9   1        0.86        0.75      1.25 o 
  -7   9   1       82.05       66.90      2.14 o 
  -6   9   1       58.21       59.62      1.77 o 
  -5   9   1      713.25      732.88     12.65 o 
  -4   9   1      270.45      300.19      5.52 o 
  -3   9   1      126.98      125.29      2.72 o 
  -2   9   1      286.21      276.64      5.12 o 
  -1   9   1       50.05       49.09      1.64 o 
   0   9   1      112.89      114.99      2.57 o 
   1   9   1       19.04       14.73      0.93 o 
   2   9   1        5.98        5.61      0.78 o 
   3   9   1      201.25      187.00      4.48 o 
   4   9   1       62.63       60.92      2.58 o 
  -8  10   1      129.40      156.13      5.18 o 
  -7  10   1        7.63        6.01      1.22 o 
  -6  10   1       70.26       79.02      2.26 o 
  -5  10   1      299.62      289.49      5.49 o 
  -4  10   1      104.59       98.05      2.51 o 
  -3  10   1       88.87       85.53      2.30 o 
  -2  10   1        6.94        4.69      0.91 o 
  -1  10   1      154.53      157.54      3.34 o 
   0  10   1        3.39        2.19      0.88 o 
   1  10   1       18.69       16.23      1.24 o 
   2  10   1        4.57        2.38      1.02 o 
  -6  11   1        0.27       -0.47      1.39 o 
  -5  11   1      125.71      119.11      3.08 o 
  -4  11   1      234.11      237.43      5.06 o 
  -3  11   1      187.07      199.99      4.83 o 
  -2  11   1       68.56       73.52      2.53 o 
  -1  11   1        0.04       -0.20      1.07 o 
   0  11   1       13.22       12.62      1.46 o 
   0 -12   2       36.78       34.33      2.07 o 
   1 -12   2        3.77        4.11      1.33 o 
   2 -12   2        4.47        4.09      1.12 o 
   3 -12   2      419.69      444.74      9.04 o 
   4 -12   2      269.65      283.27      5.57 o 
   5 -12   2        1.81       -0.95      1.21 o 
  -2 -11   2      241.82      242.58      5.73 o 
  -1 -11   2       31.15       33.96      1.92 o 
   0 -11   2       10.85        9.11      0.98 o 
   1 -11   2      347.08      353.29      6.22 o 
   2 -11   2      126.73      137.64      3.03 o 
   3 -11   2       23.75       17.52      1.11 o 
   4 -11   2       89.54       82.42      2.36 o 
   5 -11   2      114.30      105.20      2.97 o 
   6 -11   2       18.64       14.66      1.10 o 
   7 -11   2       79.45       72.34      3.68 o 
  -4 -10   2       79.84       97.23      3.76 o 
  -3 -10   2       10.49        9.93      1.03 o 
  -2 -10   2       84.56       86.76      2.08 o 
  -1 -10   2       60.73       58.77      1.87 o 
   0 -10   2     1097.57     1201.23     20.37 o 
   1 -10   2        1.14        0.39      0.79 o 
   2 -10   2       16.72       10.56      0.87 o 
   3 -10   2      103.41      114.40      2.58 o 
   4 -10   2      328.14      341.67      5.93 o 
   5 -10   2      105.91      111.05      2.91 o 
   6 -10   2       49.26       42.36      1.55 o 
   7 -10   2      200.95      200.50      4.81 o 
   8 -10   2       50.95       70.96      3.82 o 
  -5  -9   2       23.09       23.43      1.58 o 
  -4  -9   2       21.97       17.25      1.15 o 
  -3  -9   2      106.51      109.93      2.32 o 
  -2  -9   2      339.37      334.45      5.99 o 
  -1  -9   2      659.69      681.01     13.19 o 
   0  -9   2      123.73      123.26      2.73 o 
   1  -9   2      382.87      371.76      6.95 o 
   2  -9   2       19.65       19.67      0.88 o 
   3  -9   2      209.32      200.45      3.65 o 
   4  -9   2      106.88       96.58      2.11 o 
   5  -9   2      171.17      153.11      3.07 o 
   6  -9   2       21.32       20.48      0.94 o 
   7  -9   2      167.17      141.30      3.36 o 
   8  -9   2      669.56      664.14     14.93 o 
   9  -9   2       34.95       52.35      3.30 o 
  -6  -8   2        2.32        0.39      0.73 o 
  -5  -8   2      193.22      186.40      3.73 o 
  -4  -8   2      142.81      152.97      3.02 o 
  -3  -8   2      250.31      261.66      4.72 o 
  -2  -8   2      492.05      496.99      8.59 o 
  -1  -8   2      486.37      479.81      9.31 o 
   0  -8   2      182.18      190.11      3.77 o 
   1  -8   2        0.46       -0.01      0.53 o 
   2  -8   2       97.19       79.83      1.74 o 
   3  -8   2       55.87       61.53      1.42 o 
   4  -8   2        4.01        5.05      0.53 o 
   5  -8   2       62.90       66.87      1.57 o 
   6  -8   2       36.61       28.01      1.15 o 
   7  -8   2      570.88      556.60     12.33 o 
   8  -8   2        4.29        7.84      1.30 o 
   9  -8   2       36.57       39.43      1.93 o 
  10  -8   2       13.79        9.66      1.88 o 
  -7  -7   2        2.41        1.35      0.54 o 
  -6  -7   2      126.92      120.21      2.56 o 
  -5  -7   2       84.54       83.35      1.85 o 
  -4  -7   2        7.26        4.13      0.52 o 
  -3  -7   2       50.74       48.32      1.29 o 
  -2  -7   2      209.66      209.91      4.03 o 
  -1  -7   2     1774.75     1756.82     35.21 o 
   0  -7   2       30.43       34.61      1.24 o 
   1  -7   2      547.26      544.67      9.63 o 
   2  -7   2      195.15      214.70      3.53 o 
   3  -7   2      143.43      136.50      2.37 o 
   4  -7   2      213.94      211.09      4.09 o 
   5  -7   2       24.42       15.74      0.66 o 
   6  -7   2       13.63        9.71      0.68 o 
   7  -7   2      192.60      161.10      3.54 o 
   8  -7   2      397.20      364.34      7.73 o 
   9  -7   2       23.21       19.23      1.27 o 
  10  -7   2        0.11       -0.94      0.92 o 
  -8  -6   2        1.69        1.52      1.61 o 
  -7  -6   2      108.42      117.56      3.50 o 
  -6  -6   2       11.83        7.52      0.49 o 
  -5  -6   2        2.53        2.42      0.45 o 
  -4  -6   2        0.42        1.95      0.50 o 
  -3  -6   2      335.92      322.15      5.77 o 
  -2  -6   2      281.93      267.13      5.15 o 
  -1  -6   2      633.73      647.27     14.91 o 
   0  -6   2       33.57       36.91      0.92 o 
   1  -6   2       33.10       31.56      0.96 o 
   2  -6   2       71.18       66.26      1.77 o 
   3  -6   2       28.39       43.32      1.04 o 
   4  -6   2       57.74       53.89      1.26 o 
   5  -6   2      366.73      353.34      6.81 o 
   6  -6   2        4.06        2.49      0.79 o 
   7  -6   2      496.66      510.13     10.53 o 
   8  -6   2      335.32      327.12      6.53 o 
   9  -6   2       65.39       77.74      2.03 o 
  10  -6   2       38.61       37.32      1.92 o 
  -9  -5   2       19.32       19.90      2.14 o 
  -8  -5   2       20.75       19.31      1.47 o 
  -7  -5   2       11.53       12.24      1.10 o 
  -6  -5   2       78.60       86.56      1.75 o 
  -5  -5   2       52.35       54.26      1.24 o 
  -4  -5   2      477.67      458.10      7.84 o 
  -3  -5   2      665.96      652.55     15.77 o 
  -2  -5   2     1479.04     1539.92     26.61 o 
  -1  -5   2        5.09       19.01      1.16 o 
   0  -5   2      374.11      403.61      6.84 o 
   1  -5   2      662.30      630.58      9.71 o 
   2  -5   2      101.59       88.00      1.57 o 
   3  -5   2       40.01       51.29      1.04 o 
   4  -5   2      589.13      638.48      9.86 o 
   5  -5   2      397.33      365.36      6.58 o 
   6  -5   2      370.44      374.92      7.79 o 
   7  -5   2       50.49       51.90      1.53 o 
   8  -5   2      312.34      320.90      6.02 o 
   9  -5   2      121.65      127.63      2.77 o 
  10  -5   2      102.81      108.20      3.13 o 
  -9  -4   2      409.67      430.28     10.26 o 
  -8  -4   2        0.45        0.42      1.02 o 
  -7  -4   2      117.16      125.25      3.45 o 
  -6  -4   2        0.00       -1.00      0.67 o 
  -5  -4   2      100.88       95.41      1.92 o 
  -4  -4   2      230.97      234.60      4.10 o 
  -3  -4   2      331.03      322.67      5.94 o 
  -2  -4   2      311.96      319.65      5.20 o 
  -1  -4   2       89.81      107.68      1.96 o 
   0  -4   2      104.04      102.43      2.60 o 
   1  -4   2      396.78      415.73      6.67 o 
   2  -4   2      168.65      155.16      2.63 o 
   3  -4   2      320.39      354.03      7.21 o 
   4  -4   2      902.92      966.00     16.90 o 
   5  -4   2        3.16        8.75      0.58 o 
   6  -4   2        3.58        1.11      0.45 o 
   7  -4   2      245.31      230.69      4.40 o 
   8  -4   2       48.84       43.78      1.50 o 
   9  -4   2      285.89      281.97      5.38 o 
  10  -4   2        0.10        0.09      0.79 o 
 -10  -3   2       49.49       48.45      2.66 o 
  -9  -3   2       26.94       25.93      1.66 o 
  -8  -3   2       75.26       74.12      2.73 o 
  -7  -3   2        2.99        2.47      0.81 o 
  -6  -3   2      633.55      636.23     14.42 o 
  -5  -3   2      140.19      132.47      3.33 o 
  -4  -3   2      402.42      421.81      7.92 o 
  -3  -3   2      231.50      256.62      4.60 o 
  -2  -3   2     1175.56     1165.14     18.44 o 
  -1  -3   2     1577.63     1622.96     26.77 o 
   0  -3   2     1003.11     1039.30     17.12 o 
   1  -3   2      661.61      641.71     10.27 o 
   2  -3   2      103.34       96.32      1.67 o 
   3  -3   2      340.99      292.28      4.77 o 
   4  -3   2      247.23      235.60      4.32 o 
   5  -3   2       10.48       22.47      0.71 o 
   6  -3   2       64.95       67.74      1.37 o 
   7  -3   2      231.47      222.45      3.83 o 
   8  -3   2      155.37      152.44      2.78 o 
   9  -3   2        0.16        0.09      0.51 o 
  10  -3   2      176.15      169.87      3.49 o 
 -10  -2   2       18.31       14.33      1.43 o 
  -9  -2   2      116.85      135.58      3.54 o 
  -8  -2   2      114.50      108.43      3.14 o 
  -7  -2   2      773.44      833.42     18.78 o 
  -6  -2   2      552.05      535.53     12.15 o 
  -5  -2   2      319.65      299.92      7.55 o 
  -4  -2   2      428.27      436.71     13.06 o 
  -3  -2   2      812.35      766.75     14.25 o 
  -2  -2   2     1866.53     1680.91     32.89 o 
  -1  -2   2    19656.30    22218.17    412.41 o 
   0  -2   2      706.91      743.60     11.81 o 
   1  -2   2       35.41       35.53      0.83 o 
   2  -2   2      608.56      594.42      9.48 o 
   3  -2   2       43.60       52.48      1.15 o 
   4  -2   2      810.50      803.59     13.54 o 
   5  -2   2      359.60      385.79      6.97 o 
   6  -2   2        0.89        0.09      0.34 o 
   7  -2   2      580.98      568.71     10.23 o 
   8  -2   2      100.59      105.66      2.28 o 
   9  -2   2       65.29       60.54      1.46 o 
  10  -2   2       88.46       89.84      2.20 o 
 -11  -1   2       11.29       13.48      1.70 o 
 -10  -1   2       24.02       22.33      1.51 o 
  -9  -1   2       10.47        5.39      1.03 o 
  -8  -1   2       10.94        9.87      0.98 o 
  -7  -1   2       24.86       25.66      1.30 o 
  -6  -1   2      419.12      396.84      9.85 o 
  -5  -1   2      138.74      109.96      3.01 o 
  -4  -1   2      114.82      118.38      3.49 o 
  -3  -1   2      952.71      911.01     15.79 o 
  -2  -1   2     4283.95     3730.96     58.94 o 
  -1  -1   2       80.29       89.41      1.53 o 
   0  -1   2     2704.72     2449.55     40.68 o 
   1  -1   2     5820.49     5529.38     87.43 o 
   2  -1   2      289.30      285.17      5.13 o 
   3  -1   2      524.12      518.41      8.78 o 
   4  -1   2      660.45      636.60     11.44 o 
   5  -1   2      919.01      902.80     17.10 o 
   6  -1   2       10.42        9.91      0.58 o 
   7  -1   2      385.03      376.34      7.33 o 
   8  -1   2      212.37      213.37      4.06 o 
   9  -1   2       13.59       10.77      0.60 o 
  10  -1   2       34.71       30.40      1.49 o 
 -11   0   2        1.03        1.93      1.46 o 
 -10   0   2       97.99      101.41      3.17 o 
  -9   0   2        1.14        1.27      0.87 o 
  -8   0   2       40.01       37.44      1.62 o 
  -7   0   2        0.09       -0.39      0.44 o 
  -6   0   2     1413.75     1528.29     28.32 o 
  -5   0   2      814.50      797.77     14.84 o 
  -4   0   2      267.23      263.43      4.73 o 
  -3   0   2     1165.16     1130.23     17.87 o 
  -2   0   2     8833.51     8736.64    137.72 o 
  -1   0   2      251.40      254.58      4.86 o 
   0   0   2      876.00      818.09     14.98 o 
   1   0   2     4295.35     3856.81     64.92 o 
   2   0   2        8.04        6.90      0.38 o 
   3   0   2      305.44      324.19      5.60 o 
   4   0   2       65.40       62.22      1.29 o 
   5   0   2       15.78       16.44      0.65 o 
   6   0   2      113.80      103.15      2.22 o 
   7   0   2      330.77      325.28      6.38 o 
   8   0   2        4.59        5.11      0.50 o 
   9   0   2       31.35       30.79      1.07 o 
  10   0   2      164.70      180.76      6.01 o 
 -11   1   2        2.11        0.54      1.24 o 
 -10   1   2       82.18       79.90      2.94 o 
  -9   1   2      261.66      263.67      4.63 o 
  -8   1   2       44.12       46.89      1.14 o 
  -7   1   2      363.65      363.42      6.55 o 
  -6   1   2      480.04      524.48      9.33 o 
  -5   1   2      160.85      189.88      3.53 o 
  -4   1   2       35.41       48.16      0.94 o 
  -3   1   2       13.04        8.81      0.33 o 
  -2   1   2     1074.46     1083.43     18.15 o 
  -1   1   2      628.79      610.80     11.83 o 
   0   1   2      426.89      397.77     10.32 o 
   1   1   2     1075.47     1030.12     20.75 o 
   2   1   2     3523.83     3282.96     55.17 o 
   3   1   2     3204.87     3375.13     70.83 o 
   4   1   2       15.07       20.12      0.68 o 
   5   1   2      462.55      422.14      8.09 o 
   6   1   2       25.96       18.29      0.82 o 
   7   1   2      175.91      176.82      3.85 o 
   8   1   2      433.90      431.39      8.87 o 
   9   1   2      134.98      151.23      4.52 o 
  10   1   2        0.47        2.56      2.19 o 
 -11   2   2        9.09        6.45      0.46 o 
 -10   2   2      493.42      471.42      8.11 o 
  -9   2   2       16.91       13.43      0.62 o 
  -8   2   2     1314.81     1360.13     25.60 o 
  -7   2   2        0.13        0.13      0.32 o 
  -6   2   2       21.05       16.42      0.59 o 
  -5   2   2      141.87      147.73      2.54 o 
  -4   2   2        7.20        4.07      0.45 o 
  -3   2   2       40.35       33.97      0.82 o 
  -2   2   2     1137.83     1184.02     20.05 o 
  -1   2   2      786.89      705.08     11.93 o 
   0   2   2        2.76        4.85      0.27 o 
   1   2   2     1456.65     1544.15     31.00 o 
   2   2   2        4.07        5.82      0.56 o 
   3   2   2      758.11      778.09     13.24 o 
   4   2   2       89.53       75.92      1.52 o 
   5   2   2       45.41       39.55      1.11 o 
   6   2   2       34.76       27.59      0.96 o 
   7   2   2      170.84      193.36      3.93 o 
   8   2   2      101.09       95.16      2.36 o 
   9   2   2        7.92        5.77      1.77 o 
 -11   3   2       20.20       10.42      0.70 o 
 -10   3   2        0.25       -0.15      0.41 o 
  -9   3   2       39.71       42.36      1.05 o 
  -8   3   2        0.88        0.07      0.35 o 
  -7   3   2      358.23      364.87      6.22 o 
  -6   3   2      217.55      217.14      3.91 o 
  -5   3   2        0.76        0.84      0.37 o 
  -4   3   2      185.85      181.07      3.75 o 
  -3   3   2      244.93      222.16      4.42 o 
  -2   3   2       28.87       25.26      0.77 o 
  -1   3   2     1661.60     1766.56     31.90 o 
   0   3   2      756.22      863.06     15.42 o 
   1   3   2      149.05      158.01      3.23 o 
   2   3   2     2636.71     2885.33     53.88 o 
   3   3   2     1543.36     1702.61     28.80 o 
   4   3   2        0.90       -0.08      0.29 o 
   5   3   2      160.30      150.14      2.95 o 
   6   3   2       74.22       74.29      1.70 o 
   7   3   2        2.20        0.38      0.43 o 
   8   3   2      164.20      169.48      3.52 o 
   9   3   2      114.19      118.03      6.47 o 
 -11   4   2       14.63       15.56      1.16 o 
 -10   4   2        0.02        0.48      0.76 o 
  -9   4   2        2.85        1.31      0.44 o 
  -8   4   2      408.95      419.81      8.23 o 
  -7   4   2      167.65      164.52      3.27 o 
  -6   4   2        4.21        3.97      0.40 o 
  -5   4   2      335.95      329.36      5.81 o 
  -4   4   2     3645.32     3744.53     87.29 o 
  -3   4   2      260.17      317.79      5.54 o 
  -2   4   2       48.10       32.41      1.43 o 
  -1   4   2      810.42      839.48     15.98 o 
   0   4   2     1044.43     1058.03     20.12 o 
   1   4   2       43.37       35.23      0.94 o 
   2   4   2       78.14       89.46      1.76 o 
   3   4   2       85.26      103.89      2.02 o 
   4   4   2       24.23       20.48      0.81 o 
   5   4   2       11.51       13.61      0.76 o 
   6   4   2       10.58        7.14      0.56 o 
   7   4   2      153.99      168.69      3.36 o 
   8   4   2       76.59       64.48      1.94 o 
 -11   5   2       20.84       17.60      1.47 o 
 -10   5   2      216.08      202.74      5.00 o 
  -9   5   2        8.31        7.45      0.80 o 
  -8   5   2      202.90      185.74      4.26 o 
  -7   5   2       57.27       52.64      1.36 o 
  -6   5   2      188.39      182.26      3.42 o 
  -5   5   2     1136.99     1193.65     20.30 o 
  -4   5   2       70.11       55.01      1.21 o 
  -3   5   2        7.81        6.56      0.44 o 
  -2   5   2       43.08       47.92      1.11 o 
  -1   5   2     2083.44     2326.74     39.24 o 
   0   5   2       38.28       34.80      0.97 o 
   1   5   2       38.46       37.05      1.14 o 
   2   5   2        7.42        8.29      0.54 o 
   3   5   2       59.21       63.09      1.64 o 
   4   5   2       27.50       20.02      1.50 o 
   5   5   2      137.00      124.23      2.57 o 
   6   5   2      103.61      111.51      2.38 o 
   7   5   2      174.29      179.76      3.86 o 
 -11   6   2      148.22      144.32      4.47 o 
 -10   6   2       22.80       17.27      1.35 o 
  -9   6   2       25.73       22.51      1.32 o 
  -8   6   2        2.09       -0.69      0.71 o 
  -7   6   2      334.12      337.69      6.40 o 
  -6   6   2      676.85      689.20     11.92 o 
  -5   6   2      337.93      327.63      5.52 o 
  -4   6   2        3.93        3.50      0.46 o 
  -3   6   2        1.50        1.17      0.43 o 
  -2   6   2       15.46       22.57      0.87 o 
  -1   6   2      134.60      155.65      2.95 o 
   0   6   2      424.40      433.68      7.98 o 
   1   6   2       62.62       43.85      1.25 o 
   2   6   2      242.20      230.31      4.44 o 
   3   6   2      350.84      322.15      8.88 o 
   4   6   2       35.40       40.26      1.63 o 
   5   6   2       30.78       30.15      1.25 o 
   6   6   2        3.20        4.14      0.79 o 
   7   6   2       31.19       40.07      2.04 o 
 -10   7   2       12.96       13.82      1.58 o 
  -9   7   2       41.21       35.46      2.11 o 
  -8   7   2        0.06       -0.77      0.60 o 
  -7   7   2      146.93      147.99      3.19 o 
  -6   7   2       66.22       60.84      1.65 o 
  -5   7   2        0.02        0.27      0.57 o 
  -4   7   2      780.12      765.71     12.50 o 
  -3   7   2        2.78        2.15      0.56 o 
  -2   7   2      503.48      487.92      8.12 o 
  -1   7   2       70.15       77.50      1.72 o 
   0   7   2       29.50       26.49      1.08 o 
   1   7   2      447.65      448.82      7.86 o 
   2   7   2       15.19       16.74      0.88 o 
   3   7   2       12.93       15.38      0.96 o 
   4   7   2        0.01        0.76      0.62 o 
   5   7   2      146.59      134.67      3.72 o 
   6   7   2       48.33       48.20      3.70 o 
 -10   8   2        1.83        2.12      1.58 o 
  -9   8   2        1.34       -1.21      1.14 o 
  -8   8   2       70.02       59.90      2.20 o 
  -7   8   2       99.71      100.25      2.53 o 
  -6   8   2      892.59      971.54     16.54 o 
  -5   8   2     1294.43     1327.49     27.25 o 
  -4   8   2       15.31        8.70      0.71 o 
  -3   8   2      553.16      544.40      9.51 o 
  -2   8   2        6.30        6.21      0.68 o 
  -1   8   2        0.32       -0.88      0.58 o 
   0   8   2       21.07       17.88      0.88 o 
   1   8   2       21.65       18.56      0.93 o 
   2   8   2      112.47      104.64      2.45 o 
   3   8   2      412.56      435.32      9.18 o 
   4   8   2      253.79      267.44      6.56 o 
  -9   9   2      152.89      161.58      5.75 o 
  -8   9   2      179.76      171.29      4.37 o 
  -7   9   2       35.25       33.79      1.55 o 
  -6   9   2        3.26        4.15      0.76 o 
  -5   9   2       31.01       29.81      1.57 o 
  -4   9   2      352.86      355.06      7.11 o 
  -3   9   2      131.59      132.45      2.89 o 
  -2   9   2       29.46       20.12      1.03 o 
  -1   9   2       10.41        7.61      0.80 o 
   0   9   2        4.45        3.97      0.79 o 
   1   9   2       53.83       50.66      2.38 o 
   2   9   2       88.13       91.37      2.90 o 
   3   9   2      307.28      334.24      8.86 o 
  -8  10   2       31.10       43.38      3.86 o 
  -7  10   2       22.45       23.42      1.62 o 
  -6  10   2        0.58       -0.49      0.88 o 
  -5  10   2      300.35      310.27      5.87 o 
  -4  10   2       19.28       14.07      1.12 o 
  -3  10   2      106.73      104.51      2.66 o 
  -2  10   2       18.34       16.44      1.13 o 
  -1  10   2       95.77       92.89      2.47 o 
   0  10   2       33.39       33.11      1.54 o 
   1  10   2        8.25        4.91      1.07 o 
  -5  11   2        7.42        7.48      1.37 o 
  -4  11   2      101.28      103.95      3.12 o 
  -3  11   2       45.09       41.41      2.62 o 
  -2  11   2        6.54        7.45      1.32 o 
   0 -12   3       35.37       34.92      2.49 o 
   1 -12   3      278.12      296.56      5.76 o 
   2 -12   3      161.58      179.18      4.12 o 
   3 -12   3      146.76      152.77      3.71 o 
   4 -12   3      125.42      106.65      3.23 o 
   5 -12   3        0.87       -0.52      1.22 o 
  -3 -11   3        2.39        0.52      1.20 o 
  -2 -11   3       25.74       20.96      1.37 o 
  -1 -11   3       87.32       83.51      2.38 o 
   0 -11   3      190.01      186.43      3.63 o 
   1 -11   3       17.97       16.55      1.06 o 
   2 -11   3      122.28      130.60      2.96 o 
   3 -11   3       17.61       17.96      1.07 o 
   4 -11   3        4.67        1.63      0.86 o 
   5 -11   3        0.65       -0.28      0.93 o 
   6 -11   3        8.76        5.61      0.94 o 
   7 -11   3      135.20      136.81      5.84 o 
  -4 -10   3      107.41      111.57      3.10 o 
  -3 -10   3      263.50      274.22      6.21 o 
  -2 -10   3       30.01       27.52      1.18 o 
  -1 -10   3      253.70      238.33      4.78 o 
   0 -10   3       44.34       50.72      1.67 o 
   1 -10   3      162.51      157.72      3.07 o 
   2 -10   3        0.04       -0.61      0.71 o 
   3 -10   3       15.79        8.69      0.80 o 
   4 -10   3       82.81       84.85      2.66 o 
   5 -10   3      142.62      147.54      2.93 o 
   6 -10   3      280.46      271.35      5.00 o 
   7 -10   3      145.27      143.74      3.48 o 
   8 -10   3       65.84       75.78      4.32 o 
  -6  -9   3       42.21       42.45      2.48 o 
  -5  -9   3      144.35      150.57      3.70 o 
  -4  -9   3       84.92       90.78      2.16 o 
  -3  -9   3       17.70       15.57      0.83 o 
  -2  -9   3       42.29       43.63      1.36 o 
  -1  -9   3       12.75        9.53      0.75 o 
   0  -9   3      274.97      278.03      4.83 o 
   1  -9   3       87.66       92.78      2.10 o 
   2  -9   3       15.24       13.45      0.72 o 
   3  -9   3       39.57       25.73      1.06 o 
   4  -9   3       72.56       78.47      1.81 o 
   5  -9   3      189.11      188.28      3.43 o 
   6  -9   3       41.67       40.50      1.91 o 
   7  -9   3      180.11      171.33      4.46 o 
   8  -9   3       13.39       20.32      1.42 o 
   9  -9   3        6.41       10.50      1.67 o 
  -7  -8   3       16.82       22.11      2.08 o 
  -6  -8   3       85.05       82.26      2.71 o 
  -5  -8   3        9.98        7.02      0.84 o 
  -4  -8   3       12.97       10.79      0.66 o 
  -3  -8   3       17.49       16.76      0.77 o 
  -2  -8   3     1162.89     1179.56     20.02 o 
  -1  -8   3      519.96      530.24      9.18 o 
   0  -8   3        0.90       -0.68      0.46 o 
   1  -8   3      266.48      242.08      3.99 o 
   2  -8   3      196.99      191.36      3.25 o 
   3  -8   3      195.31      196.77      3.49 o 
   4  -8   3       45.05       38.72      1.17 o 
   5  -8   3        0.15       -0.44      0.44 o 
   6  -8   3        3.76        0.77      0.67 o 
   7  -8   3      799.85      773.65     14.76 o 
   8  -8   3      119.64      121.42      3.21 o 
   9  -8   3       31.32       23.00      1.69 o 
  -8  -7   3      234.32      251.13      8.21 o 
  -7  -7   3       97.15      106.10      2.34 o 
  -6  -7   3        8.85        5.57      0.56 o 
  -5  -7   3      490.87      496.05      9.03 o 
  -4  -7   3        2.41        1.15      0.44 o 
  -3  -7   3      172.10      156.06      2.97 o 
  -2  -7   3      165.52      174.22      3.25 o 
  -1  -7   3       74.88       77.39      1.59 o 
   0  -7   3      895.97      944.06     17.42 o 
   1  -7   3       39.63       36.53      0.97 o 
   2  -7   3        5.88       12.31      0.56 o 
   3  -7   3       19.02       18.12      0.77 o 
   4  -7   3       54.62       51.57      1.26 o 
   5  -7   3       56.43       47.51      1.22 o 
   6  -7   3        4.43        1.28      0.59 o 
   7  -7   3        0.34        1.50      0.70 o 
   8  -7   3       22.23       17.29      1.48 o 
   9  -7   3      105.90      119.02      3.14 o 
  10  -7   3       35.96       32.63      2.49 o 
  -8  -6   3      176.45      187.12      6.35 o 
  -7  -6   3       24.90       23.65      1.59 o 
  -6  -6   3      278.29      288.28      5.35 o 
  -5  -6   3      389.73      374.77      7.23 o 
  -4  -6   3       17.14       14.94      0.66 o 
  -3  -6   3        6.37        4.62      0.41 o 
  -2  -6   3        3.57        1.93      0.38 o 
  -1  -6   3      216.50      229.44      4.03 o 
   0  -6   3       11.34        6.63      0.41 o 
   1  -6   3       81.98       62.02      1.47 o 
   2  -6   3        0.76       -0.23      0.43 o 
   3  -6   3     1121.59     1151.07     19.18 o 
   4  -6   3      468.23      489.77      7.96 o 
   5  -6   3     1392.46     1459.67     27.06 o 
   6  -6   3      528.55      542.26     10.42 o 
   7  -6   3       18.77       13.07      1.13 o 
   8  -6   3       55.00       46.96      1.87 o 
   9  -6   3      189.59      199.23      4.09 o 
  10  -6   3       97.59       99.18      3.11 o 
  -9  -5   3       10.66        8.45      1.69 o 
  -8  -5   3       57.91       51.29      2.40 o 
  -7  -5   3      107.07      111.59      3.24 o 
  -6  -5   3        0.66        0.62      0.38 o 
  -5  -5   3        6.93        4.72      0.50 o 
  -4  -5   3      311.14      305.83      6.33 o 
  -3  -5   3      100.57      127.86      2.60 o 
  -2  -5   3       98.84      117.28      2.18 o 
  -1  -5   3     2526.05     2539.87     51.16 o 
   0  -5   3      775.36      857.92     15.27 o 
   1  -5   3     1260.45     1354.61     22.47 o 
   2  -5   3      256.61      233.57      4.53 o 
   3  -5   3       43.05       50.60      1.17 o 
   4  -5   3       23.90       20.15      0.73 o 
   5  -5   3      111.88      111.34      2.29 o 
   6  -5   3      110.83       95.34      2.27 o 
   7  -5   3       14.81       14.20      0.90 o 
   8  -5   3       60.89       61.99      1.73 o 
   9  -5   3       20.52       17.82      1.06 o 
  10  -5   3      214.26      224.26      5.52 o 
 -10  -4   3       64.53       55.63      3.41 o 
  -9  -4   3       26.96       36.78      2.31 o 
  -8  -4   3       98.74       95.29      2.99 o 
  -7  -4   3       15.65       14.67      1.07 o 
  -6  -4   3       53.45       39.11      1.64 o 
  -5  -4   3      512.08      518.20      9.71 o 
  -4  -4   3      447.22      439.29      8.27 o 
  -3  -4   3      239.93      268.77      4.62 o 
  -2  -4   3      460.84      495.36      8.37 o 
  -1  -4   3       25.73       26.63      0.70 o 
   0  -4   3      776.18      786.49     13.11 o 
   1  -4   3     1146.07     1253.96     19.91 o 
   2  -4   3      226.48      211.04      4.38 o 
   3  -4   3       91.67      108.03      1.93 o 
   4  -4   3        6.43       12.23      0.58 o 
   5  -4   3       57.76       56.59      1.32 o 
   6  -4   3       99.54      101.97      2.18 o 
   7  -4   3       47.17       40.59      1.30 o 
   8  -4   3       16.63       12.81      0.76 o 
   9  -4   3      626.24      660.28     12.71 o 
  10  -4   3       12.93       10.98      1.05 o 
 -10  -3   3      426.43      452.95     10.01 o 
  -9  -3   3      125.67      123.62      3.62 o 
  -8  -3   3      336.55      341.45      7.53 o 
  -7  -3   3       60.16       59.85      1.92 o 
  -6  -3   3      490.68      489.64     12.18 o 
  -5  -3   3       81.34       72.01      2.47 o 
  -4  -3   3      876.61      900.21     16.71 o 
  -3  -3   3       70.99       68.51      1.46 o 
  -2  -3   3     2334.85     2392.99     42.28 o 
  -1  -3   3    16965.66    18265.91    320.13 o 
   0  -3   3       49.26       56.50      1.04 o 
   1  -3   3      221.72      215.51      4.32 o 
   2  -3   3      362.19      342.51      5.61 o 
   3  -3   3      123.06      106.16      2.02 o 
   4  -3   3        0.01        0.04      0.35 o 
   5  -3   3      445.80      466.38      8.38 o 
   6  -3   3       50.02       52.82      1.34 o 
   7  -3   3      468.03      487.99      8.86 o 
   8  -3   3     1576.61     1660.52     27.96 o 
   9  -3   3       53.58       49.51      1.37 o 
  10  -3   3      150.34      166.26      3.50 o 
 -11  -2   3       85.06       95.70      3.77 o 
 -10  -2   3        4.40        5.15      1.20 o 
  -9  -2   3        3.96        5.34      1.03 o 
  -8  -2   3      160.71      165.91      4.00 o 
  -7  -2   3      770.00      776.33     17.44 o 
  -6  -2   3      426.59      472.33     10.69 o 
  -5  -2   3     1493.99     1592.67     35.08 o 
  -4  -2   3      127.98      137.16      2.53 o 
  -3  -2   3       16.80       12.70      0.43 o 
  -2  -2   3      888.07      895.04     14.20 o 
  -1  -2   3        8.87        9.51      0.48 o 
   0  -2   3      361.54      388.01      6.50 o 
   1  -2   3      300.89      299.58      5.34 o 
   2  -2   3     1654.03     1533.90     23.27 o 
   3  -2   3     1073.56     1172.72     20.85 o 
   4  -2   3        3.59        0.19      0.29 o 
   5  -2   3        3.97        4.37      0.37 o 
   6  -2   3      859.81      859.79     15.29 o 
   7  -2   3      122.97      129.66      2.66 o 
   8  -2   3        0.87        0.76      0.55 o 
   9  -2   3       95.93       96.15      2.12 o 
  10  -2   3       13.05       15.15      0.96 o 
 -11  -1   3       41.71       43.02      3.67 o 
 -10  -1   3        1.01        1.68      1.26 o 
  -9  -1   3        4.64        2.70      0.96 o 
  -8  -1   3       13.73       16.73      1.39 o 
  -7  -1   3       15.58       12.59      0.91 o 
  -6  -1   3      291.84      280.78      7.91 o 
  -5  -1   3       65.40       69.34      1.45 o 
  -4  -1   3      921.67      924.28     15.37 o 
  -3  -1   3      396.19      423.13      6.75 o 
  -2  -1   3      543.41      565.67      8.99 o 
  -1  -1   3     6654.42     6494.14    112.81 o 
   0  -1   3     1528.32     1656.05     34.88 o 
   1  -1   3       25.21       18.97      0.59 o 
   2  -1   3       30.77       37.30      0.94 o 
   3  -1   3      678.00      684.28     11.06 o 
   4  -1   3      607.34      603.87      9.81 o 
   5  -1   3      658.02      690.78     11.72 o 
   6  -1   3      122.37      137.16      2.59 o 
   7  -1   3      471.51      459.38      8.32 o 
   8  -1   3        3.69        1.86      0.57 o 
   9  -1   3      132.96      137.33      3.05 o 
  10  -1   3        1.47        0.11      0.71 o 
 -11   0   3        0.25        0.83      1.49 o 
 -10   0   3       24.87       24.45      1.60 o 
  -9   0   3       20.28       20.19      1.63 o 
  -8   0   3       19.63       22.35      1.37 o 
  -7   0   3        0.02       -0.02      0.41 o 
  -6   0   3     1414.77     1539.27     28.52 o 
  -5   0   3     3527.71     3651.31     83.52 o 
  -4   0   3       47.85       54.79      1.15 o 
  -3   0   3      573.32      615.06     10.42 o 
  -2   0   3     2435.09     2324.26     40.42 o 
  -1   0   3    10253.40    10675.38    168.52 o 
   0   0   3      444.06      418.67     10.59 o 
   1   0   3      958.74     1003.80     17.64 o 
   2   0   3      435.68      478.13      8.16 o 
   3   0   3      183.31      196.52      3.51 o 
   4   0   3      324.43      340.25      5.93 o 
   5   0   3       96.92       84.26      1.71 o 
   6   0   3      377.43      369.04      6.81 o 
   7   0   3       52.82       48.80      1.51 o 
   8   0   3      211.59      207.25      4.51 o 
   9   0   3       41.87       44.14      1.53 o 
 -11   1   3      282.26      280.42      8.26 o 
 -10   1   3      189.71      197.21      4.99 o 
  -9   1   3        5.34        3.84      0.38 o 
  -8   1   3       41.11       31.80      1.16 o 
  -7   1   3       53.12       49.34      1.22 o 
  -6   1   3        0.02        0.57      0.26 o 
  -5   1   3      591.23      630.79     10.66 o 
  -4   1   3     1020.03     1017.33     15.46 o 
  -3   1   3       68.71       93.26      1.71 o 
  -2   1   3     2016.31     1983.78     31.27 o 
  -1   1   3     1970.36     2179.77     40.57 o 
   0   1   3       36.23       29.21      0.78 o 
   1   1   3      120.12      105.02      2.16 o 
   2   1   3       11.96       10.95      0.50 o 
   3   1   3     1840.96     2007.79     35.84 o 
   4   1   3      263.16      262.03      4.63 o 
   5   1   3      800.60      800.17     14.40 o 
   6   1   3      119.89      100.80      2.27 o 
   7   1   3      138.71      159.75      3.56 o 
   8   1   3        8.22        7.05      0.58 o 
   9   1   3      192.63      214.97      5.56 o 
 -11   2   3       47.53       47.79      1.60 o 
 -10   2   3        4.26        4.13      0.48 o 
  -9   2   3      262.40      250.22      4.92 o 
  -8   2   3      231.71      238.93      4.46 o 
  -7   2   3      230.50      219.97      4.13 o 
  -6   2   3        4.86        0.08      0.26 o 
  -5   2   3      223.16      200.74      3.38 o 
  -4   2   3      377.61      382.59      7.44 o 
  -3   2   3      398.36      386.59      6.67 o 
  -2   2   3       75.10       88.03      1.60 o 
  -1   2   3       79.41      111.12      2.29 o 
   0   2   3      122.15      115.95      2.68 o 
   1   2   3       28.86       29.48      1.03 o 
   2   2   3      660.48      609.90     11.60 o 
   3   2   3      185.40      164.11      2.97 o 
   4   2   3      364.32      355.58      6.20 o 
   5   2   3      424.98      441.09      7.69 o 
   6   2   3      161.05      146.10      2.94 o 
   7   2   3       49.38       52.97      1.42 o 
   8   2   3       30.37       30.35      1.24 o 
   9   2   3       18.68       18.77      1.32 o 
 -11   3   3       15.71        9.84      0.60 o 
 -10   3   3      273.92      240.97      4.70 o 
  -9   3   3        2.55        1.12      0.26 o 
  -8   3   3      995.14     1004.82     19.13 o 
  -7   3   3      333.83      321.81      6.01 o 
  -6   3   3       94.42       99.96      2.01 o 
  -5   3   3      750.60      828.30     14.99 o 
  -4   3   3      925.78     1025.37     16.51 o 
  -3   3   3       24.25       26.59      0.80 o 
  -2   3   3      310.18      297.70      5.23 o 
  -1   3   3        1.69        0.32      0.38 o 
   0   3   3      375.50      438.83      8.47 o 
   1   3   3       19.75       14.58      0.87 o 
   2   3   3       33.14       32.68      1.11 o 
   3   3   3     2331.94     2412.28     45.03 o 
   4   3   3      579.51      585.75     11.24 o 
   5   3   3        7.29        4.97      0.44 o 
   6   3   3        0.02       -0.39      0.41 o 
   7   3   3      125.17      135.10      2.80 o 
   8   3   3        7.74        6.03      0.84 o 
 -11   4   3       13.84       14.29      0.87 o 
 -10   4   3       15.80        9.51      0.64 o 
  -9   4   3       85.28       74.20      1.97 o 
  -8   4   3      195.09      198.98      3.91 o 
  -7   4   3     1472.36     1522.89     25.94 o 
  -6   4   3     2064.15     2147.70     38.44 o 
  -5   4   3       30.71       28.12      0.96 o 
  -4   4   3      197.01      212.07      4.09 o 
  -3   4   3      203.04      212.14      4.07 o 
  -2   4   3     1308.03     1397.60     25.05 o 
  -1   4   3      394.09      469.63      8.14 o 
   0   4   3        6.20        4.38      0.37 o 
   1   4   3        7.75       14.99      0.83 o 
   2   4   3      629.50      635.82     12.18 o 
   3   4   3      126.82      130.35      2.85 o 
   4   4   3      110.09      102.03      2.38 o 
   5   4   3      189.37      209.31      4.63 o 
   6   4   3       40.22       39.54      1.58 o 
   7   4   3      427.55      456.57     11.40 o 
   8   4   3       16.21       15.92      1.35 o 
 -11   5   3       55.53       55.48      2.53 o 
 -10   5   3        3.27        3.15      0.85 o 
  -9   5   3       67.70       62.36      1.98 o 
  -8   5   3        0.05       -0.64      0.53 o 
  -7   5   3      743.44      743.02     13.58 o 
  -6   5   3     1246.07     1258.17     23.95 o 
  -5   5   3       26.56       20.21      0.61 o 
  -4   5   3       52.99       50.04      1.25 o 
  -3   5   3      397.56      389.60      6.83 o 
  -2   5   3        1.10        1.96      0.46 o 
  -1   5   3        7.23        8.28      0.57 o 
   0   5   3      169.22      157.96      3.14 o 
   1   5   3       37.69       36.31      1.15 o 
   2   5   3      369.64      359.20      7.62 o 
   3   5   3       30.26       21.72      1.13 o 
   4   5   3       98.80      100.50      2.90 o 
   5   5   3        0.32        0.06      0.57 o 
   6   5   3        0.08        0.97      0.81 o 
   7   5   3       44.00       45.39      2.14 o 
 -11   6   3        3.08        2.22      1.29 o 
 -10   6   3       47.60       46.62      2.97 o 
  -9   6   3       10.18        8.24      0.97 o 
  -8   6   3        0.01       -0.14      0.57 o 
  -7   6   3        7.63       11.59      0.73 o 
  -6   6   3     1758.88     1752.50     38.79 o 
  -5   6   3       57.66       46.62      1.13 o 
  -4   6   3       15.47       16.53      0.74 o 
  -3   6   3        8.43        7.73      0.57 o 
  -2   6   3      384.60      411.47      7.25 o 
  -1   6   3      716.14      698.96     12.07 o 
   0   6   3      170.06      178.09      3.53 o 
   1   6   3      329.52      303.84      5.76 o 
   2   6   3       18.66       16.42      0.91 o 
   3   6   3      185.09      180.08      4.25 o 
   4   6   3       92.84       88.13      2.44 o 
   5   6   3      152.32      148.63      3.98 o 
   6   6   3      115.76      109.06      3.54 o 
 -10   7   3        1.23        1.01      1.17 o 
  -9   7   3      194.36      223.52      6.12 o 
  -8   7   3       77.65       72.73      1.91 o 
  -7   7   3     1495.19     1576.06     31.46 o 
  -6   7   3     1006.40     1081.98     19.54 o 
  -5   7   3       42.13       39.84      1.27 o 
  -4   7   3       40.64       37.04      1.26 o 
  -3   7   3       56.54       52.69      1.45 o 
  -2   7   3       82.88       75.43      1.75 o 
  -1   7   3        3.68        2.07      0.56 o 
   0   7   3      189.75      179.56      3.48 o 
   1   7   3       91.37       94.62      2.08 o 
   2   7   3     1503.74     1557.93     35.00 o 
   3   7   3      539.84      565.91     11.75 o 
   4   7   3       22.54       19.32      1.35 o 
   5   7   3        1.41        0.38      1.36 o 
 -10   8   3        0.10       -0.65      1.67 o 
  -9   8   3      111.62      110.17      5.36 o 
  -8   8   3      435.84      438.36      8.87 o 
  -7   8   3       43.11       35.61      1.46 o 
  -6   8   3       10.43       12.38      0.71 o 
  -5   8   3      169.59      163.28      3.30 o 
  -4   8   3       74.11       76.10      1.88 o 
  -3   8   3       29.47       25.43      1.15 o 
  -2   8   3       14.37       13.17      0.83 o 
  -1   8   3       52.68       50.76      1.54 o 
   0   8   3       80.73       71.84      1.79 o 
   1   8   3       34.83       30.92      1.16 o 
   2   8   3        7.03        7.34      0.90 o 
   3   8   3       18.76       17.07      1.62 o 
   4   8   3       23.94       33.49      3.06 o 
  -9   9   3       83.33       93.19      5.97 o 
  -8   9   3       19.70       31.86      2.76 o 
  -7   9   3       16.03       17.48      1.32 o 
  -6   9   3       23.59       22.77      1.00 o 
  -5   9   3        1.64        0.84      0.79 o 
  -4   9   3        9.09        6.27      0.86 o 
  -3   9   3       99.40      100.83      2.36 o 
  -2   9   3       45.06       36.69      1.50 o 
  -1   9   3       48.69       45.69      1.61 o 
   0   9   3       68.92       65.85      1.96 o 
   1   9   3        0.03        0.08      0.70 o 
   2   9   3      264.72      268.83      8.20 o 
  -7  10   3      232.81      248.21      8.38 o 
  -6  10   3        0.09       -0.06      1.04 o 
  -5  10   3       68.60       66.97      2.42 o 
  -4  10   3      314.93      314.94      5.97 o 
  -3  10   3        8.69        5.30      1.02 o 
  -2  10   3      338.18      341.83      6.37 o 
  -1  10   3       15.70       10.95      1.45 o 
   0  10   3        6.94        3.49      1.78 o 
  -1 -12   4       32.41       29.76      2.14 o 
   0 -12   4       29.70       31.36      1.94 o 
   1 -12   4      142.18      149.50      3.83 o 
   2 -12   4      119.64      121.87      3.88 o 
   3 -12   4      248.61      244.29      5.55 o 
   4 -12   4       44.06       36.29      2.40 o 
   5 -12   4        2.17       -1.32      1.15 o 
  -3 -11   4       27.16       22.26      1.44 o 
  -2 -11   4       93.91       80.11      2.63 o 
  -1 -11   4       16.20       14.05      1.03 o 
   0 -11   4        1.79        3.63      0.86 o 
   1 -11   4      586.94      617.24     10.31 o 
   2 -11   4      179.24      178.61      5.39 o 
   3 -11   4      274.28      274.89      5.23 o 
   4 -11   4      121.38      119.28      3.27 o 
   5 -11   4      418.74      418.26      7.94 o 
   6 -11   4        0.03       -0.08      0.76 o 
   7 -11   4       33.70       29.72      2.05 o 
  -5 -10   4      158.47      176.97      6.65 o 
  -4 -10   4       90.65       87.57      3.04 o 
  -3 -10   4       82.58       81.28      2.16 o 
  -2 -10   4      306.30      307.24      6.07 o 
  -1 -10   4       87.75       86.67      2.12 o 
   0 -10   4      173.37      170.69      3.26 o 
   1 -10   4        5.79        6.28      0.71 o 
   2 -10   4      407.46      415.49      7.03 o 
   3 -10   4       18.50       18.09      0.93 o 
   4 -10   4       19.31       19.17      1.14 o 
   5 -10   4       54.99       57.88      1.67 o 
   6 -10   4       49.39       51.68      1.78 o 
   7 -10   4        4.07        4.27      1.07 o 
   8 -10   4      124.85      130.58      4.33 o 
  -6  -9   4      131.86      142.71      3.81 o 
  -5  -9   4        2.55        3.39      0.86 o 
  -4  -9   4      240.25      240.42      4.25 o 
  -3  -9   4        5.94        6.21      0.61 o 
  -2  -9   4       26.12       25.04      1.21 o 
  -1  -9   4       83.85       82.66      1.92 o 
   0  -9   4      322.92      340.47      6.19 o 
   1  -9   4      476.75      473.44      7.51 o 
   2  -9   4       90.68      100.19      2.25 o 
   3  -9   4        0.70        0.27      0.59 o 
   4  -9   4       22.96       15.90      0.83 o 
   5  -9   4      256.98      245.65      5.19 o 
   6  -9   4      132.00      123.44      2.85 o 
   7  -9   4        1.47        1.25      0.88 o 
   8  -9   4       72.84       66.12      2.54 o 
  -7  -8   4       55.53       53.63      2.11 o 
  -6  -8   4      130.24      114.36      2.80 o 
  -5  -8   4      187.83      186.10      3.71 o 
  -4  -8   4       14.44       11.56      0.69 o 
  -3  -8   4      126.59      127.12      2.54 o 
  -2  -8   4        0.40        1.47      0.46 o 
  -1  -8   4      697.65      711.86     12.08 o 
   0  -8   4      134.06      123.29      2.25 o 
   1  -8   4       29.93       25.71      1.06 o 
   2  -8   4      114.85      114.70      2.25 o 
   3  -8   4      812.87      878.07     14.13 o 
   4  -8   4       13.54       11.12      0.63 o 
   5  -8   4        0.04       -0.65      0.44 o 
   6  -8   4       61.43       62.54      1.81 o 
   7  -8   4      111.30      103.76      2.69 o 
   8  -8   4      170.64      170.43      3.88 o 
   9  -8   4        8.98        9.21      1.37 o 
  -8  -7   4        9.81        7.63      1.68 o 
  -7  -7   4      252.91      240.20     14.58 o 
  -6  -7   4        1.42        1.03      0.50 o 
  -5  -7   4       30.27       30.11      1.07 o 
  -4  -7   4      325.19      326.72      6.46 o 
  -3  -7   4       88.37       76.64      1.83 o 
  -2  -7   4      760.37      790.93     12.69 o 
  -1  -7   4      171.80      156.66      2.91 o 
   0  -7   4       44.88       39.11      1.32 o 
   1  -7   4        0.03        0.09      0.44 o 
   2  -7   4     1101.78     1132.41     18.91 o 
   3  -7   4      264.14      290.81      5.13 o 
   4  -7   4       21.97       19.69      0.82 o 
   5  -7   4       43.42       39.54      1.09 o 
   6  -7   4       72.89       70.47      1.85 o 
   7  -7   4       19.37       13.82      0.91 o 
   8  -7   4        3.62        3.89      0.84 o 
   9  -7   4      205.71      219.48      6.03 o 
  -9  -6   4       88.62       80.32      3.84 o 
  -8  -6   4      164.13      175.70      6.75 o 
  -7  -6   4       47.13       45.02      2.11 o 
  -6  -6   4       67.14       63.53      1.48 o 
  -5  -6   4      250.00      244.77      4.82 o 
  -4  -6   4      635.40      608.26     10.88 o 
  -3  -6   4      212.51      189.62      3.43 o 
  -2  -6   4       60.87       61.99      1.29 o 
  -1  -6   4        3.98        3.14      0.32 o 
   0  -6   4       50.14       59.05      1.31 o 
   1  -6   4      696.86      711.02     14.56 o 
   2  -6   4     1226.26     1271.35     21.08 o 
   3  -6   4      130.51      105.02      2.09 o 
   4  -6   4       46.10       47.09      1.21 o 
   5  -6   4      248.15      243.35      4.15 o 
   6  -6   4      583.47      597.54     10.82 o 
   7  -6   4       12.82       13.31      0.89 o 
   8  -6   4       42.76       38.58      1.53 o 
   9  -6   4       68.58       68.22      2.38 o 
  10  -6   4      170.57      149.51      5.57 o 
  -9  -5   4      335.72      361.78      8.25 o 
  -8  -5   4        1.30        0.41      1.03 o 
  -7  -5   4      146.48      152.06      4.07 o 
  -6  -5   4       43.86       38.51      0.96 o 
  -5  -5   4      646.02      627.31     12.67 o 
  -4  -5   4       39.21       28.20      0.83 o 
  -3  -5   4       30.49       43.85      1.04 o 
  -2  -5   4     1696.68     1818.63     31.66 o 
  -1  -5   4       29.06       24.91      0.98 o 
   0  -5   4      106.52      101.89      1.99 o 
   1  -5   4       86.33       94.90      1.77 o 
   2  -5   4       87.90       85.44      1.64 o 
   3  -5   4        1.35        1.74      0.33 o 
   4  -5   4      827.18      879.05     17.40 o 
   5  -5   4      165.61      151.99      2.72 o 
   6  -5   4       99.62       95.45      2.32 o 
   7  -5   4      166.15      151.39      3.30 o 
   8  -5   4      197.30      203.31      4.10 o 
   9  -5   4      114.15      131.30      3.42 o 
  10  -5   4       29.79       33.63      2.30 o 
 -10  -4   4        9.68       10.49      1.53 o 
  -9  -4   4        0.24       -1.02      1.11 o 
  -8  -4   4      129.78      123.49      3.28 o 
  -7  -4   4       28.32       23.24      1.52 o 
  -6  -4   4      284.12      291.19      7.46 o 
  -5  -4   4      237.78      246.85      4.49 o 
  -4  -4   4       17.99       17.91      0.61 o 
  -3  -4   4      457.51      476.74      7.67 o 
  -2  -4   4     1739.40     1654.86     27.40 o 
  -1  -4   4     1095.58     1154.46     20.29 o 
   0  -4   4     1284.47     1335.17     28.41 o 
   1  -4   4      109.45      117.43      2.46 o 
   2  -4   4       87.47       85.64      1.62 o 
   3  -4   4      142.06      129.22      2.28 o 
   4  -4   4      532.27      557.60      9.01 o 
   5  -4   4      160.54      146.22      2.90 o 
   6  -4   4      751.85      766.34     13.06 o 
   7  -4   4     1745.40     1753.78     30.96 o 
   8  -4   4      172.88      168.88      3.10 o 
   9  -4   4       41.21       36.31      1.58 o 
  10  -4   4       62.62       60.99      2.37 o 
 -10  -3   4       82.96       93.47      3.19 o 
  -9  -3   4      319.00      332.64      7.45 o 
  -8  -3   4        0.08        0.95      0.87 o 
  -7  -3   4      110.74      104.61      2.96 o 
  -6  -3   4      161.43      170.81      4.21 o 
  -5  -3   4      255.74      261.13      4.47 o 
  -4  -3   4       82.65       76.22      1.46 o 
  -3  -3   4        0.05        1.85      0.40 o 
  -2  -3   4       68.02       58.37      1.14 o 
  -1  -3   4       24.63       27.28      0.84 o 
   0  -3   4      180.31      172.35      2.96 o 
   1  -3   4      720.77      660.72     10.58 o 
   2  -3   4        6.71        7.34      0.45 o 
   3  -3   4      499.29      565.67      9.13 o 
   4  -3   4       44.39       50.31      1.23 o 
   5  -3   4       20.73       23.59      0.86 o 
   6  -3   4        2.74        3.02      0.45 o 
   7  -3   4      132.04      132.71      2.76 o 
   8  -3   4      136.67      130.60      2.79 o 
   9  -3   4        0.81        1.46      0.67 o 
  10  -3   4      118.73      123.89      3.14 o 
 -11  -2   4        0.18        0.61      1.66 o 
 -10  -2   4       35.15       32.28      1.87 o 
  -9  -2   4       22.52       27.01      1.48 o 
  -8  -2   4       75.70       76.44      2.48 o 
  -7  -2   4      309.70      288.04      8.77 o 
  -6  -2   4      671.91      684.86     15.34 o 
  -5  -2   4      145.29      134.67      2.39 o 
  -4  -2   4       15.30       16.98      0.57 o 
  -3  -2   4     1214.43     1287.81     20.36 o 
  -2  -2   4     1031.58     1093.01     17.35 o 
  -1  -2   4     1491.82     1501.51     24.52 o 
   0  -2   4      442.19      462.28      7.91 o 
   1  -2   4      250.99      241.21      3.80 o 
   2  -2   4       17.18        4.34      0.59 o 
   3  -2   4      294.54      275.36      4.83 o 
   4  -2   4       28.91       21.67      0.74 o 
   5  -2   4      159.39      149.46      2.94 o 
   6  -2   4       29.13       30.40      1.02 o 
   7  -2   4     1029.75     1075.95     19.15 o 
   8  -2   4        5.66        4.46      0.61 o 
   9  -2   4        8.09        7.28      0.88 o 
  10  -2   4        7.42        4.97      1.13 o 
 -11  -1   4       16.83       14.45      1.79 o 
 -10  -1   4        2.32        0.19      1.01 o 
  -9  -1   4       19.88       22.53      1.55 o 
  -8  -1   4      201.39      195.71      5.26 o 
  -7  -1   4      835.14      850.95     23.09 o 
  -6  -1   4     1177.70     1245.32     21.95 o 
  -5  -1   4     1319.35     1436.48     25.18 o 
  -4  -1   4     1883.04     1992.35     32.88 o 
  -3  -1   4      458.93      411.01      6.60 o 
  -2  -1   4      254.54      284.56      5.32 o 
  -1  -1   4      185.93      170.56      3.14 o 
   0  -1   4     1356.20     1414.69     21.54 o 
   1  -1   4        3.15        0.03      0.30 o 
   2  -1   4     3151.93     3289.00     65.42 o 
   3  -1   4     1514.07     1688.32     28.41 o 
   4  -1   4      318.17      331.81      5.51 o 
   5  -1   4      650.28      626.09     10.22 o 
   6  -1   4      557.61      550.18      9.45 o 
   7  -1   4      361.78      364.31      6.73 o 
   8  -1   4        1.05        0.15      0.57 o 
   9  -1   4       11.66       11.97      0.93 o 
 -11   0   4       58.85       55.91      3.86 o 
 -10   0   4       20.14       15.11      1.19 o 
  -9   0   4      139.61      137.06      4.43 o 
  -8   0   4      168.73      174.91      3.46 o 
  -7   0   4       59.38       52.42      1.20 o 
  -6   0   4      136.25      117.90      2.29 o 
  -5   0   4      504.69      528.99      8.46 o 
  -4   0   4     1044.27     1058.41     16.79 o 
  -3   0   4     4253.48     4162.50     68.40 o 
  -2   0   4     5474.07     5292.18     83.79 o 
  -1   0   4     2143.51     2229.20     35.13 o 
   0   0   4      632.80      627.87     10.08 o 
   1   0   4      142.00      143.89      2.47 o 
   2   0   4        1.19        0.38      0.43 o 
   3   0   4      179.42      160.94      2.78 o 
   4   0   4      924.79      997.45     18.03 o 
   5   0   4     1286.10     1263.11     20.32 o 
   6   0   4      188.42      191.14      3.39 o 
   7   0   4       40.82       34.94      1.29 o 
   8   0   4       48.46       47.47      1.51 o 
   9   0   4       11.94       15.16      1.02 o 
 -11   1   4       23.28       18.95      1.68 o 
 -10   1   4      278.30      262.45      5.12 o 
  -9   1   4        2.80        1.41      0.56 o 
  -8   1   4       43.75       32.57      1.01 o 
  -7   1   4       89.36       89.62      1.85 o 
  -6   1   4       13.65        8.19      0.44 o 
  -5   1   4        0.46       -0.09      0.25 o 
  -4   1   4     1354.18     1484.28     23.54 o 
  -3   1   4       78.28       57.06      1.19 o 
  -2   1   4      346.94      400.46      6.46 o 
  -1   1   4      319.57      293.20      5.05 o 
   0   1   4       84.34       80.45      1.59 o 
   1   1   4      174.92      211.31      4.12 o 
   2   1   4     3115.00     3484.92     76.31 o 
   3   1   4      959.68      989.61     17.65 o 
   4   1   4       81.69       72.64      1.54 o 
   5   1   4       72.70       82.08      1.86 o 
   6   1   4       56.40       47.86      1.37 o 
   7   1   4       36.26       43.04      1.47 o 
   8   1   4       14.84       15.55      1.25 o 
   9   1   4        5.18        5.14      1.05 o 
 -11   2   4        0.11       -0.03      0.54 o 
 -10   2   4      101.52      105.13      2.36 o 
  -9   2   4      150.57      141.81      2.96 o 
  -8   2   4       17.97       17.76      0.73 o 
  -7   2   4      526.61      500.98      8.58 o 
  -6   2   4       49.94       53.48      1.15 o 
  -5   2   4        9.65        7.66      0.40 o 
  -4   2   4        3.36        0.49      0.34 o 
  -3   2   4     1074.65     1167.93     20.66 o 
  -2   2   4      612.80      702.17     11.86 o 
  -1   2   4      189.52      206.77      6.12 o 
   0   2   4      266.94      235.90      4.19 o 
   1   2   4      335.19      365.47      7.07 o 
   2   2   4      840.96      916.35     18.61 o 
   3   2   4       10.81        8.30      0.55 o 
   4   2   4      674.52      653.47     11.20 o 
   5   2   4      350.62      345.63      6.10 o 
   6   2   4      677.86      650.87     11.26 o 
   7   2   4        0.10        0.60      0.48 o 
   8   2   4        9.33        9.45      1.17 o 
 -11   3   4       28.48       30.59      1.58 o 
 -10   3   4       92.85       89.67      2.35 o 
  -9   3   4       43.25       39.07      1.36 o 
  -8   3   4      102.54       90.20      2.05 o 
  -7   3   4      502.44      513.62      8.95 o 
  -6   3   4      321.91      289.71      5.17 o 
  -5   3   4      199.38      192.73      3.90 o 
  -4   3   4      576.02      590.63     10.11 o 
  -3   3   4       20.45       15.87      0.68 o 
  -2   3   4      892.69     1062.13     17.12 o 
  -1   3   4       18.55       12.15      0.78 o 
   0   3   4        4.35        2.39      0.48 o 
   1   3   4       12.86        5.08      0.53 o 
   2   3   4       26.79       25.70      1.19 o 
   3   3   4      926.68      901.48     17.10 o 
   4   3   4        0.76        0.15      0.49 o 
   5   3   4      308.69      333.98      8.10 o 
   6   3   4      387.75      368.58      7.77 o 
   7   3   4        0.91        3.19      0.84 o 
   8   3   4       54.90       73.34      3.40 o 
 -11   4   4       30.89       30.63      1.51 o 
 -10   4   4      188.97      191.01      4.11 o 
  -9   4   4       18.81       15.05      0.81 o 
  -8   4   4       14.75       14.14      1.10 o 
  -7   4   4      428.93      424.61      7.95 o 
  -6   4   4      171.59      159.04      3.69 o 
  -5   4   4      655.32      672.77     10.94 o 
  -4   4   4      567.70      574.21      9.88 o 
  -3   4   4     1197.96     1288.01     24.67 o 
  -2   4   4        1.44        4.90      0.46 o 
  -1   4   4       97.57       84.08      1.86 o 
   0   4   4       88.64       90.90      2.28 o 
   1   4   4        4.20        1.21      0.49 o 
   2   4   4       13.98       11.45      0.71 o 
   3   4   4      420.61      392.61      7.72 o 
   4   4   4      826.83      835.96     15.98 o 
   5   4   4       42.69       41.07      1.50 o 
   6   4   4      256.11      269.65      5.91 o 
   7   4   4        0.22        0.41      0.91 o 
 -11   5   4      137.26      134.49      3.30 o 
 -10   5   4        3.86        4.95      0.87 o 
  -9   5   4      136.15      127.96      2.80 o 
  -8   5   4      185.62      195.50      3.74 o 
  -7   5   4     1145.52     1190.21     21.54 o 
  -6   5   4      757.09      783.85     15.45 o 
  -5   5   4       26.37       21.68      0.76 o 
  -4   5   4       21.32       14.89      0.67 o 
  -3   5   4        0.01       -0.05      0.59 o 
  -2   5   4      277.74      261.26      5.31 o 
  -1   5   4        0.01       -0.05      0.43 o 
   0   5   4      125.03      108.26      2.34 o 
   1   5   4      734.86      749.43     14.36 o 
   2   5   4        5.40        5.76      0.71 o 
   3   5   4      107.81       97.06      2.38 o 
   4   5   4       64.87       59.68      1.81 o 
   5   5   4      309.04      336.99      8.71 o 
   6   5   4       88.93       71.07      3.83 o 
 -11   6   4        5.12        8.14      3.55 o 
 -10   6   4      130.51      148.41      4.01 o 
  -9   6   4       30.97       33.27      1.33 o 
  -8   6   4        3.22        1.95      0.65 o 
  -7   6   4      333.86      331.03      7.42 o 
  -6   6   4      251.55      252.12      4.71 o 
  -5   6   4      247.96      254.49      4.19 o 
  -4   6   4       29.44       21.61      0.95 o 
  -3   6   4       66.29       59.26      1.58 o 
  -2   6   4        1.63        1.75      0.56 o 
  -1   6   4      623.59      601.83     11.10 o 
   0   6   4       30.69       23.37      1.07 o 
   1   6   4      379.86      353.25      7.60 o 
   2   6   4      610.06      636.49     15.41 o 
   3   6   4        2.21       -0.08      0.96 o 
   4   6   4      272.05      265.57      6.40 o 
   5   6   4       39.37       38.77      2.20 o 
 -10   7   4        5.78        5.41      1.61 o 
  -9   7   4      284.54      310.68      6.89 o 
  -8   7   4        9.97        8.81      0.82 o 
  -7   7   4      135.42      142.09      3.02 o 
  -6   7   4       40.42       38.50      1.11 o 
  -5   7   4      377.96      381.77      6.17 o 
  -4   7   4       57.22       56.20      1.55 o 
  -3   7   4       83.98       75.44      1.80 o 
  -2   7   4        0.75        0.84      0.64 o 
  -1   7   4      184.25      185.60      3.62 o 
   0   7   4      124.29      120.53      2.73 o 
   1   7   4      265.79      260.27      5.91 o 
   2   7   4       51.32       52.40      1.89 o 
   3   7   4        1.02        0.30      1.02 o 
   4   7   4      101.20      100.37      3.49 o 
  -9   8   4        0.26        0.07      1.04 o 
  -8   8   4      226.00      242.31      5.29 o 
  -7   8   4        0.02        0.58      0.83 o 
  -6   8   4       51.34       50.48      1.43 o 
  -5   8   4        0.80        0.65      0.70 o 
  -4   8   4      329.89      342.56      5.96 o 
  -3   8   4       59.52       56.35      1.67 o 
  -2   8   4       44.23       38.31      1.48 o 
  -1   8   4       19.31       17.43      0.93 o 
   0   8   4        2.10        0.03      0.76 o 
   1   8   4      242.94      244.24      5.21 o 
   2   8   4       14.41       11.14      1.38 o 
   3   8   4      125.89      127.15      5.32 o 
  -8   9   4        4.35        2.89      1.20 o 
  -7   9   4      172.00      183.08      4.20 o 
  -6   9   4        6.67        4.67      0.77 o 
  -5   9   4      190.96      191.12      3.76 o 
  -4   9   4        7.99        7.35      0.93 o 
  -3   9   4      384.76      377.14      6.59 o 
  -2   9   4        1.73        1.47      0.88 o 
  -1   9   4        5.43        5.99      0.97 o 
   0   9   4        2.10        1.07      0.93 o 
   1   9   4        0.37       -0.30      1.42 o 
  -6  10   4      239.41      246.96      5.26 o 
  -5  10   4        1.65        1.95      1.16 o 
  -4  10   4        5.47        4.63      1.19 o 
  -3  10   4       15.93       16.50      1.36 o 
  -2  10   4        7.41        8.39      1.25 o 
  -1  10   4        4.24        1.91      1.44 o 
  -1 -12   5        9.33        7.76      1.44 o 
   0 -12   5      193.11      202.92      6.07 o 
   1 -12   5       37.53       30.84      1.65 o 
   2 -12   5       44.08       40.60      2.34 o 
   3 -12   5       21.64       18.68      1.27 o 
   4 -12   5        0.41       -0.82      1.12 o 
   5 -12   5        2.71        2.29      1.20 o 
  -3 -11   5       17.69       17.52      1.81 o 
  -2 -11   5        8.70        5.69      1.17 o 
  -1 -11   5        2.91        0.96      0.72 o 
   0 -11   5       65.35       66.02      2.02 o 
   1 -11   5      232.38      243.12      4.46 o 
   2 -11   5        8.22        5.91      0.90 o 
   3 -11   5      103.04       95.29      2.33 o 
   4 -11   5       30.06       33.84      1.71 o 
   5 -11   5       47.48       44.75      1.84 o 
   6 -11   5       46.46       59.05      2.45 o 
  -5 -10   5      364.22      406.73     10.43 o 
  -4 -10   5        5.61        3.57      0.91 o 
  -3 -10   5        8.03        7.07      0.90 o 
  -2 -10   5       20.23       22.16      0.94 o 
  -1 -10   5      120.26      121.73      2.47 o 
   0 -10   5       23.64       18.97      0.96 o 
   1 -10   5      315.82      297.21      5.23 o 
   2 -10   5      100.15       98.33      2.34 o 
   3 -10   5        0.00       -0.08      0.70 o 
   4 -10   5      195.88      200.84      3.74 o 
   5 -10   5        0.63       -0.69      0.67 o 
   6 -10   5        0.03        0.44      0.55 o 
   7 -10   5      138.67      147.95      3.65 o 
  -6  -9   5       12.86       14.93      1.24 o 
  -5  -9   5       11.01       10.48      1.09 o 
  -4  -9   5       85.96       83.28      2.44 o 
  -3  -9   5       30.62       29.13      1.14 o 
  -2  -9   5      138.63      132.83      2.42 o 
  -1  -9   5       57.94       57.22      1.50 o 
   0  -9   5      136.07      147.73      3.13 o 
   1  -9   5      152.54      150.70      3.00 o 
   2  -9   5        9.45        4.01      0.66 o 
   3  -9   5      500.11      516.57      8.54 o 
   4  -9   5        0.86       -0.16      0.60 o 
   5  -9   5      262.88      264.81      4.65 o 
   6  -9   5      149.33      149.77      3.14 o 
   7  -9   5      289.47      298.80      5.78 o 
   8  -9   5        2.02        2.28      1.50 o 
  -7  -8   5      239.26      244.19      5.37 o 
  -6  -8   5       56.03       52.59      1.67 o 
  -5  -8   5      194.38      189.37      3.99 o 
  -4  -8   5        4.51        1.96      0.59 o 
  -3  -8   5     1580.12     1633.29     31.63 o 
  -2  -8   5       86.19       81.10      1.81 o 
  -1  -8   5       87.97       85.55      1.88 o 
   0  -8   5       61.85       62.90      1.57 o 
   1  -8   5      151.61      145.28      2.98 o 
   2  -8   5      271.02      270.95      4.87 o 
   3  -8   5      148.60      139.67      2.79 o 
   4  -8   5       23.95       16.41      1.01 o 
   5  -8   5       28.70       27.83      0.98 o 
   6  -8   5      129.02      126.67      2.76 o 
   7  -8   5        4.72        6.69      0.90 o 
   8  -8   5        0.82        0.27      1.02 o 
   9  -8   5        1.70        2.26      1.50 o 
  -8  -7   5      286.53      328.47      8.98 o 
  -7  -7   5      201.65      191.69      3.90 o 
  -6  -7   5      140.04      147.70      2.99 o 
  -5  -7   5        0.04       -0.66      0.44 o 
  -4  -7   5      751.89      744.45     13.32 o 
  -3  -7   5       23.02       24.72      1.06 o 
  -2  -7   5       46.19       56.16      1.52 o 
  -1  -7   5      162.51      169.89      3.34 o 
   0  -7   5       56.21       61.99      1.45 o 
   1  -7   5       20.26       16.28      0.72 o 
   2  -7   5        5.95       12.72      0.77 o 
   3  -7   5     1275.65     1262.23     21.10 o 
   4  -7   5        0.27        0.00      0.49 o 
   5  -7   5       86.85       83.68      1.81 o 
   6  -7   5       88.76       81.79      1.97 o 
   7  -7   5        1.01       -0.20      0.77 o 
   8  -7   5        9.33        8.83      1.00 o 
   9  -7   5        0.28        0.22      1.10 o 
  -9  -6   5       41.44       47.28      3.32 o 
  -8  -6   5       29.96       26.88      1.70 o 
  -7  -6   5      476.05      490.37     11.33 o 
  -6  -6   5       37.35       31.71      0.98 o 
  -5  -6   5        8.74        7.48      0.52 o 
  -4  -6   5       60.93       55.13      1.24 o 
  -3  -6   5      810.73      817.20     13.71 o 
  -2  -6   5      423.07      438.51     10.43 o 
  -1  -6   5        0.11        2.20      0.45 o 
   0  -6   5      377.47      354.51      7.32 o 
   1  -6   5       24.00       17.56      0.67 o 
   2  -6   5      817.20      841.85     12.98 o 
   3  -6   5      287.77      275.70      4.45 o 
   4  -6   5      924.09      946.30     15.18 o 
   5  -6   5        1.61        0.83      0.57 o 
   6  -6   5      379.74      375.06      7.42 o 
   7  -6   5       21.88       17.61      1.04 o 
   8  -6   5        6.72        5.83      0.83 o 
   9  -6   5       32.99       27.38      2.22 o 
  -9  -5   5        1.42        0.65      1.24 o 
  -8  -5   5      369.26      390.35      8.59 o 
  -7  -5   5       41.67       37.10      1.91 o 
  -6  -5   5       54.36       50.47      1.31 o 
  -5  -5   5      231.22      209.77      3.70 o 
  -4  -5   5      242.80      232.29      3.89 o 
  -3  -5   5     1100.27     1106.33     21.05 o 
  -2  -5   5     4239.53     4912.21     81.30 o 
  -1  -5   5       84.99       85.04      2.15 o 
   0  -5   5      423.97      439.08      8.87 o 
   1  -5   5      428.63      436.04      9.65 o 
   2  -5   5       63.18       69.04      1.35 o 
   3  -5   5     1033.74     1077.17     17.98 o 
   4  -5   5       99.01       88.84      1.77 o 
   5  -5   5      195.89      183.28      3.40 o 
   6  -5   5     1669.82     1722.46     30.65 o 
   7  -5   5       58.20       52.42      1.47 o 
   8  -5   5       43.04       44.80      1.63 o 
   9  -5   5        0.32        0.10      0.97 o 
 -10  -4   5      109.43      115.70      3.67 o 
  -9  -4   5       88.73       86.21      3.03 o 
  -8  -4   5        1.19        2.66      0.97 o 
  -7  -4   5       48.63       47.71      1.88 o 
  -6  -4   5      692.45      684.06     12.14 o 
  -5  -4   5      280.62      289.91      4.98 o 
  -4  -4   5       39.34       34.34      0.85 o 
  -3  -4   5     1247.65     1307.34     19.96 o 
  -2  -4   5      161.95      190.86      3.42 o 
  -1  -4   5      357.23      330.73      5.70 o 
   0  -4   5     1128.50     1291.21     25.62 o 
   1  -4   5       11.62        9.67      0.47 o 
   2  -4   5        9.46       10.54      0.49 o 
   3  -4   5      446.02      455.29      7.41 o 
   4  -4   5      312.11      287.53      5.04 o 
   5  -4   5       15.35       11.39      0.63 o 
   6  -4   5      515.71      523.74      9.04 o 
   7  -4   5       60.01       59.54      1.54 o 
   8  -4   5      105.79       99.47      2.35 o 
   9  -4   5       57.51       48.81      1.85 o 
 -10  -3   5       12.58       11.66      1.50 o 
  -9  -3   5      440.19      459.72     10.77 o 
  -8  -3   5       34.47       33.55      1.70 o 
  -7  -3   5     2041.52     2177.05     48.04 o 
  -6  -3   5      150.95      132.79      2.42 o 
  -5  -3   5      137.75      134.71      2.34 o 
  -4  -3   5      137.65      135.54      2.44 o 
  -3  -3   5      205.42      210.41      3.52 o 
  -2  -3   5      177.49      200.49      3.54 o 
  -1  -3   5       74.30       89.69      2.08 o 
   0  -3   5      613.41      610.59      9.42 o 
   1  -3   5       25.70       37.07      0.88 o 
   2  -3   5      870.80      913.51     14.58 o 
   3  -3   5       26.23       20.49      0.73 o 
   4  -3   5        2.50        7.33      0.51 o 
   5  -3   5      142.78      147.36      2.82 o 
   6  -3   5     2135.02     2217.68     39.39 o 
   7  -3   5      327.16      327.35      5.84 o 
   8  -3   5       37.30       36.26      1.45 o 
   9  -3   5       16.88       14.15      1.07 o 
 -11  -2   5       12.86        9.97      1.67 o 
 -10  -2   5      111.84      106.64      3.46 o 
  -9  -2   5       56.85       63.36      3.05 o 
  -8  -2   5      905.28      961.11     21.55 o 
  -7  -2   5      598.09      636.86     15.77 o 
  -6  -2   5       28.30       34.76      0.83 o 
  -5  -2   5       84.12       73.56      1.46 o 
  -4  -2   5       45.40       46.27      0.99 o 
  -3  -2   5        9.57        5.66      0.61 o 
  -2  -2   5     1548.76     1637.96     26.00 o 
  -1  -2   5      135.57      111.96      1.88 o 
   0  -2   5      390.88      461.86      7.77 o 
   1  -2   5     7429.00     7100.90    107.94 o 
   2  -2   5      387.36      355.78      5.60 o 
   3  -2   5      184.74      151.48      2.67 o 
   4  -2   5       21.17       23.58      0.85 o 
   5  -2   5        8.96        7.75      0.52 o 
   6  -2   5      138.66      150.76      2.91 o 
   7  -2   5      167.75      169.53      3.27 o 
   8  -2   5       96.72       87.19      2.38 o 
   9  -2   5       18.02       12.66      1.06 o 
 -11  -1   5      296.67      308.16      8.34 o 
 -10  -1   5       42.28       47.72      2.62 o 
  -9  -1   5      183.34      186.54      5.19 o 
  -8  -1   5       23.73       21.55      0.63 o 
  -7  -1   5      294.17      294.49      5.37 o 
  -6  -1   5        0.01        0.11      0.32 o 
  -5  -1   5       10.70        5.10      0.35 o 
  -4  -1   5      474.38      513.23      8.21 o 
  -3  -1   5      138.74      154.23      2.82 o 
  -2  -1   5     1667.97     1689.22     26.66 o 
  -1  -1   5       73.62       54.68      1.36 o 
   0  -1   5     3383.75     3380.38     51.13 o 
   1  -1   5      729.22      903.34     14.49 o 
   2  -1   5      114.09       93.72      1.95 o 
   3  -1   5      319.02      310.12      5.43 o 
   4  -1   5       83.97       71.12      1.48 o 
   5  -1   5        0.21        0.22      0.41 o 
   6  -1   5        5.02        3.17      0.62 o 
   7  -1   5       18.89       17.97      0.86 o 
   8  -1   5       84.46       79.58      2.43 o 
   9  -1   5        0.18       -0.26      0.85 o 
 -11   0   5        4.95        2.61      1.38 o 
 -10   0   5       65.02       65.27      2.95 o 
  -9   0   5      130.90      136.34      2.83 o 
  -8   0   5      202.85      203.03      3.82 o 
  -7   0   5      491.09      517.68      9.28 o 
  -6   0   5        7.39        1.91      0.32 o 
  -5   0   5      375.18      436.22      7.06 o 
  -4   0   5     1209.53     1273.71     20.19 o 
  -3   0   5       95.39      113.11      2.22 o 
  -2   0   5     1063.07     1098.16     20.84 o 
  -1   0   5      402.08      421.75      6.83 o 
   0   0   5        1.65        5.89      0.45 o 
   1   0   5      794.96      810.02     13.02 o 
   2   0   5      794.00      893.07     14.44 o 
   3   0   5       91.12       94.30      1.89 o 
   4   0   5        0.98        3.49      0.43 o 
   5   0   5      271.00      281.13      4.79 o 
   6   0   5       83.54       80.44      1.92 o 
   7   0   5      260.11      266.17      4.85 o 
   8   0   5        3.83        5.53      0.88 o 
 -11   1   5        0.88       -0.15      1.47 o 
 -10   1   5      471.61      501.87      9.56 o 
  -9   1   5       20.40       16.18      0.78 o 
  -8   1   5       36.84       30.76      1.00 o 
  -7   1   5        3.64        4.97      0.44 o 
  -6   1   5      104.08      116.17      2.08 o 
  -5   1   5      281.98      251.83      4.17 o 
  -4   1   5      313.33      304.99      5.26 o 
  -3   1   5        2.62       -0.05      0.35 o 
  -2   1   5        0.61        2.47      0.53 o 
  -1   1   5      236.31      196.24      3.51 o 
   0   1   5        0.36        0.53      0.49 o 
   1   1   5      547.63      516.72      8.77 o 
   2   1   5      137.69      134.41      2.40 o 
   3   1   5       86.20       69.87      1.43 o 
   4   1   5     1339.90     1440.98     23.15 o 
   5   1   5       36.25       38.58      1.18 o 
   6   1   5      165.48      175.32      3.34 o 
   7   1   5       84.57       72.10      2.08 o 
   8   1   5      265.15      293.83      7.97 o 
 -11   2   5      639.86      644.10     13.98 o 
 -10   2   5        0.24        0.29      0.52 o 
  -9   2   5      260.40      257.42      4.81 o 
  -8   2   5       61.99       61.98      1.50 o 
  -7   2   5      287.93      285.06      5.02 o 
  -6   2   5      226.84      217.91      4.06 o 
  -5   2   5        7.34        6.56      0.39 o 
  -4   2   5       13.09       13.54      0.81 o 
  -3   2   5       43.38       42.76      1.07 o 
  -2   2   5     2822.84     3061.79     50.95 o 
  -1   2   5       57.28       52.35      1.16 o 
   0   2   5      421.08      421.49      6.94 o 
   1   2   5      110.63      102.20      2.29 o 
   2   2   5      591.25      578.75     11.95 o 
   3   2   5      658.30      651.27     12.49 o 
   4   2   5      144.07      141.06      3.10 o 
   5   2   5        1.01        1.30      0.55 o 
   6   2   5        0.67        0.52      0.57 o 
   7   2   5      162.42      154.07      3.60 o 
   8   2   5       22.77       33.97      2.97 o 
 -11   3   5        0.05        0.50      0.82 o 
 -10   3   5      168.74      159.14      3.70 o 
  -9   3   5       89.67       91.13      2.26 o 
  -8   3   5       12.03       11.18      0.67 o 
  -7   3   5      640.39      644.14     11.70 o 
  -6   3   5      608.07      622.79     11.94 o 
  -5   3   5      197.84      175.93      3.38 o 
  -4   3   5       74.22       80.28      1.68 o 
  -3   3   5      541.74      481.76      8.26 o 
  -2   3   5        4.57        4.68      0.45 o 
  -1   3   5        2.61       -0.21      0.36 o 
   0   3   5      101.34       95.23      1.83 o 
   1   3   5       19.87       16.35      0.85 o 
   2   3   5      379.26      366.06      7.75 o 
   3   3   5      111.90      102.26      2.42 o 
   4   3   5       54.33       41.52      1.44 o 
   5   3   5      646.99      615.63     11.94 o 
   6   3   5        1.36        2.05      1.00 o 
   7   3   5       32.65       30.87      1.79 o 
 -11   4   5       67.50       67.69      2.95 o 
 -10   4   5       19.01       17.69      1.64 o 
  -9   4   5       86.60       86.77      2.22 o 
  -8   4   5      630.66      648.71     11.27 o 
  -7   4   5      143.39      132.96      2.85 o 
  -6   4   5      408.62      395.90      7.38 o 
  -5   4   5     1424.17     1436.85     24.32 o 
  -4   4   5       87.69       88.34      1.79 o 
  -3   4   5      225.37      210.62      3.84 o 
  -2   4   5        0.20       -0.42      0.43 o 
  -1   4   5      177.08      178.11      3.76 o 
   0   4   5       24.37       21.93      0.78 o 
   1   4   5       27.28       25.35      1.20 o 
   2   4   5        9.00        9.05      0.77 o 
   3   4   5      103.67       87.38      2.23 o 
   4   4   5      261.53      277.81      5.71 o 
   5   4   5       85.62       75.43      2.13 o 
   6   4   5      314.62      336.37      8.63 o 
 -11   5   5       78.94       84.09      3.51 o 
 -10   5   5        5.18        4.57      0.88 o 
  -9   5   5      457.12      464.91      8.28 o 
  -8   5   5       50.60       55.74      1.67 o 
  -7   5   5      432.59      418.48      7.45 o 
  -6   5   5      364.18      343.38      5.51 o 
  -5   5   5      187.95      190.48      3.42 o 
  -4   5   5      319.56      308.53      6.38 o 
  -3   5   5       44.17       50.21      1.46 o 
  -2   5   5      307.83      316.79      6.00 o 
  -1   5   5       17.46       12.12      0.75 o 
   0   5   5        5.97        5.19      0.79 o 
   1   5   5      289.96      306.82      7.82 o 
   2   5   5      543.38      534.48     11.21 o 
   3   5   5      319.48      317.44      6.77 o 
   4   5   5      206.80      179.64      3.99 o 
   5   5   5      461.07      482.51     12.04 o 
 -10   6   5       32.81       41.16      2.05 o 
  -9   6   5       40.11       39.38      1.71 o 
  -8   6   5      145.40      144.14      3.04 o 
  -7   6   5       84.35       79.85      2.05 o 
  -6   6   5       59.38       60.27      1.41 o 
  -5   6   5      486.10      501.52      8.38 o 
  -4   6   5       19.83       19.26      0.88 o 
  -3   6   5      313.48      340.69      6.52 o 
  -2   6   5       38.18       37.15      1.37 o 
  -1   6   5      869.09      864.57     16.70 o 
   0   6   5      707.56      708.15     14.70 o 
   1   6   5       39.55       37.73      1.68 o 
   2   6   5      198.39      196.69      7.37 o 
   3   6   5        2.90        2.16      1.07 o 
   4   6   5      230.51      233.65      7.17 o 
 -10   7   5        5.95        1.93      2.47 o 
  -9   7   5      195.21      209.60      5.41 o 
  -8   7   5      185.43      183.97      3.98 o 
  -7   7   5       62.63       72.19      2.17 o 
  -6   7   5       37.88       34.11      1.21 o 
  -5   7   5        9.09        5.31      0.65 o 
  -4   7   5      344.00      338.50      5.84 o 
  -3   7   5       83.14       83.79      2.12 o 
  -2   7   5       18.40       15.06      0.88 o 
  -1   7   5       39.62       35.66      1.48 o 
   0   7   5       64.96       60.38      3.70 o 
   1   7   5       92.82       84.16      2.60 o 
   2   7   5       21.52       17.49      1.32 o 
   3   7   5      216.26      250.18      7.65 o 
  -9   8   5       66.69       68.48      2.94 o 
  -8   8   5        5.95        3.70      1.56 o 
  -7   8   5       22.49       21.16      1.29 o 
  -6   8   5        3.27        3.06      0.66 o 
  -5   8   5        0.56        0.41      0.70 o 
  -4   8   5      139.74      133.63      2.82 o 
  -3   8   5       52.22       44.45      1.59 o 
  -2   8   5      197.45      178.75      3.46 o 
  -1   8   5       19.72       18.98      1.15 o 
   0   8   5        3.51        2.10      1.09 o 
   1   8   5       19.22       17.50      1.83 o 
   2   8   5      200.25      223.88      8.29 o 
  -7   9   5      299.21      344.24      7.41 o 
  -6   9   5       11.75        9.71      0.96 o 
  -5   9   5       11.00        8.18      1.01 o 
  -4   9   5      131.79      128.49      3.09 o 
  -3   9   5        7.88        7.01      1.09 o 
  -2   9   5       60.92       63.19      2.49 o 
  -1   9   5        9.40        3.82      1.33 o 
   0   9   5       48.16       43.52      3.34 o 
  -1 -12   6       86.32       88.72      4.76 o 
   0 -12   6       77.42       82.19      3.75 o 
   1 -12   6       12.75        9.53      1.15 o 
   2 -12   6        0.06        0.15      1.03 o 
   3 -12   6       73.31       70.70      2.41 o 
   4 -12   6       84.27       91.32      2.69 o 
  -3 -11   6       54.77       57.33      3.27 o 
  -2 -11   6        0.55       -1.74      1.16 o 
  -1 -11   6      208.04      204.41      4.10 o 
   0 -11   6       39.84       35.96      1.40 o 
   1 -11   6       22.47       20.30      1.12 o 
   2 -11   6      182.76      188.20      3.64 o 
   3 -11   6      107.89      100.07      2.68 o 
   4 -11   6       62.01       68.98      2.13 o 
   5 -11   6       39.31       44.61      1.68 o 
   6 -11   6      754.93      848.96     15.23 o 
  -5 -10   6       26.50       24.45      2.12 o 
  -4 -10   6       21.78       21.43      1.67 o 
  -3 -10   6       40.22       41.23      2.31 o 
  -2 -10   6       45.48       43.46      1.59 o 
  -1 -10   6       15.45       14.51      0.94 o 
   0 -10   6       48.21       48.11      1.54 o 
   1 -10   6       54.24       45.12      1.69 o 
   2 -10   6      176.37      168.83      3.40 o 
   3 -10   6      172.99      184.88      3.49 o 
   4 -10   6      104.20      102.41      2.42 o 
   5 -10   6       96.91      100.41      2.32 o 
   6 -10   6       31.97       34.43      1.42 o 
   7 -10   6        0.04        1.84      1.13 o 
  -6  -9   6       61.13       58.06      2.84 o 
  -5  -9   6      232.48      235.20     11.88 o 
  -4  -9   6      128.54      115.27      2.64 o 
  -3  -9   6        4.27        4.78      0.67 o 
  -2  -9   6      273.58      285.32      5.79 o 
  -1  -9   6        1.71        0.72      0.67 o 
   0  -9   6       66.09       57.95      1.62 o 
   1  -9   6       48.57       45.00      1.45 o 
   2  -9   6     1394.82     1405.78     23.58 o 
   3  -9   6      177.81      180.68      3.35 o 
   4  -9   6      306.60      318.13      5.78 o 
   5  -9   6      145.97      131.38      2.55 o 
   6  -9   6      188.05      188.49      4.53 o 
   7  -9   6        0.60       -0.27      0.99 o 
   8  -9   6        2.94       -0.56      1.45 o 
  -7  -8   6       37.75       39.33      1.95 o 
  -6  -8   6      244.91      232.29      5.07 o 
  -5  -8   6       64.60       58.80      1.52 o 
  -4  -8   6        1.84        0.10      0.56 o 
  -3  -8   6      207.63      198.54      3.91 o 
  -2  -8   6      829.05      823.06     14.63 o 
  -1  -8   6       79.05       76.42      2.24 o 
   0  -8   6       18.84       16.84      0.90 o 
   1  -8   6       51.61       63.68      1.67 o 
   2  -8   6        4.15        3.95      0.55 o 
   3  -8   6      343.08      324.08      5.75 o 
   4  -8   6      443.70      457.29      7.59 o 
   5  -8   6       86.30       86.10      1.97 o 
   6  -8   6       47.42       45.26      1.61 o 
   7  -8   6        7.33        6.23      1.13 o 
   8  -8   6        1.06       -1.00      1.21 o 
  -8  -7   6        2.61        0.44      1.45 o 
  -7  -7   6       36.49       33.90      1.10 o 
  -6  -7   6      156.05      155.69      3.30 o 
  -5  -7   6        4.16        2.57      0.43 o 
  -4  -7   6      577.64      560.43     10.08 o 
  -3  -7   6      340.76      342.30      6.31 o 
  -2  -7   6       13.66        8.16      0.62 o 
  -1  -7   6       49.86       40.21      1.25 o 
   0  -7   6        0.02        0.02      0.32 o 
   1  -7   6       96.73       94.81      1.89 o 
   2  -7   6      191.02      189.44      3.33 o 
   3  -7   6      347.16      333.03      5.60 o 
   4  -7   6      631.87      626.26     10.22 o 
   5  -7   6      150.50      141.78      2.73 o 
   6  -7   6      164.03      161.46      3.06 o 
   7  -7   6        4.83        1.75      0.85 o 
   8  -7   6      143.86      160.98      4.40 o 
   9  -7   6       50.84       58.22      3.31 o 
  -9  -6   6       44.65       47.74      3.12 o 
  -8  -6   6        6.47        4.84      1.33 o 
  -7  -6   6       46.48       44.00      1.13 o 
  -6  -6   6      120.40      118.57      2.41 o 
  -5  -6   6      875.19      897.53     14.94 o 
  -4  -6   6        1.73        2.36      0.46 o 
  -3  -6   6      191.52      170.01      3.53 o 
  -2  -6   6     1273.71     1291.22     21.65 o 
  -1  -6   6      132.35      131.26      2.55 o 
   0  -6   6     1126.62     1140.08     17.44 o 
   1  -6   6       51.02       55.06      1.21 o 
   2  -6   6      514.64      490.66     11.90 o 
   3  -6   6       95.10       96.72      1.85 o 
   4  -6   6     1997.82     2145.48     32.73 o 
   5  -6   6      110.27      114.73      2.18 o 
   6  -6   6      343.81      352.31      6.29 o 
   7  -6   6       12.59        9.07      0.90 o 
   8  -6   6       12.26       10.06      0.99 o 
   9  -6   6      241.77      268.29      8.16 o 
  -9  -5   6       67.30       71.04      3.31 o 
  -8  -5   6        9.85        9.23      1.62 o 
  -7  -5   6       91.40       97.19      2.16 o 
  -6  -5   6      901.39      919.48     15.35 o 
  -5  -5   6       21.22       19.88      0.74 o 
  -4  -5   6       25.62       25.62      0.91 o 
  -3  -5   6      199.11      202.66      3.66 o 
  -2  -5   6      237.33      213.80      4.82 o 
  -1  -5   6       26.11       37.92      1.04 o 
   0  -5   6       11.12        6.93      0.46 o 
   1  -5   6     1029.66     1017.48     16.23 o 
   2  -5   6        0.02       -0.54      0.36 o 
   3  -5   6      518.50      517.92      8.47 o 
   4  -5   6       43.64       42.74      1.29 o 
   5  -5   6     1583.58     1691.06     28.52 o 
   6  -5   6        9.22        9.34      0.65 o 
   7  -5   6        9.60        6.18      0.73 o 
   8  -5   6      122.59      129.74      3.10 o 
   9  -5   6       91.75       86.23      3.16 o 
 -10  -4   6       64.08       60.38      3.13 o 
  -9  -4   6      174.62      172.87      4.73 o 
  -8  -4   6       12.50       11.68      1.14 o 
  -7  -4   6        4.95        3.12      0.32 o 
  -6  -4   6        0.25        1.04      0.51 o 
  -5  -4   6      660.37      675.84     10.87 o 
  -4  -4   6      216.97      230.38      3.72 o 
  -3  -4   6       74.13       91.51      1.81 o 
  -2  -4   6        2.45       -0.17      0.30 o 
  -1  -4   6        7.22        2.52      0.39 o 
   0  -4   6        7.08        6.53      0.40 o 
   1  -4   6      135.52      124.10      2.24 o 
   2  -4   6      297.53      317.30      5.27 o 
   3  -4   6      215.57      232.97      3.96 o 
   4  -4   6      261.24      245.62      4.20 o 
   5  -4   6      432.86      424.14      7.43 o 
   6  -4   6        4.80        4.60      0.63 o 
   7  -4   6       30.88       31.64      1.22 o 
   8  -4   6       12.18       11.79      0.90 o 
   9  -4   6        0.33       -1.20      0.90 o 
 -10  -3   6       76.12       81.87      3.23 o 
  -9  -3   6      182.35      177.11      4.73 o 
  -8  -3   6       88.14       87.21      2.72 o 
  -7  -3   6       54.80       57.81      1.28 o 
  -6  -3   6      118.56      107.59      2.07 o 
  -5  -3   6        4.37        2.69      0.34 o 
  -4  -3   6       15.56        9.55      0.49 o 
  -3  -3   6        1.40       -0.41      0.27 o 
  -2  -3   6     1372.74     1436.71     21.90 o 
  -1  -3   6       68.78       68.23      1.32 o 
   0  -3   6      163.34      124.74      2.73 o 
   1  -3   6       43.61       34.75      0.88 o 
   2  -3   6      331.96      413.24      6.83 o 
   3  -3   6       71.92       77.63      1.52 o 
   4  -3   6        1.07        1.67      0.44 o 
   5  -3   6      305.48      276.86      5.27 o 
   6  -3   6       68.60       68.43      1.67 o 
   7  -3   6      263.45      257.85      4.99 o 
   8  -3   6        0.81       -0.76      0.82 o 
   9  -3   6      141.80      159.43      4.03 o 
 -11  -2   6       58.33       63.26      4.33 o 
 -10  -2   6        6.99        4.12      1.24 o 
  -9  -2   6      293.48      314.99      7.58 o 
  -8  -2   6     1266.50     1323.30     23.38 o 
  -7  -2   6       21.20       21.41      0.72 o 
  -6  -2   6      118.26      117.47      2.13 o 
  -5  -2   6       46.81       55.89      1.18 o 
  -4  -2   6      117.95       97.52      1.79 o 
  -3  -2   6     3864.78     4097.97     73.67 o 
  -2  -2   6     1187.57     1280.59     20.82 o 
  -1  -2   6       52.62       39.06      0.97 o 
   0  -2   6      182.46      191.29      3.13 o 
   1  -2   6      644.45      633.66      9.81 o 
   2  -2   6      709.46      791.03     12.18 o 
   3  -2   6      142.40      132.12      2.42 o 
   4  -2   6        0.66        0.39      0.45 o 
   5  -2   6       79.18       70.07      1.58 o 
   6  -2   6      383.97      385.14      6.77 o 
   7  -2   6        2.34        2.09      0.60 o 
   8  -2   6      121.62      119.44      3.16 o 
   9  -2   6        0.14       -1.28      1.09 o 
 -11  -1   6        6.37        4.01      1.83 o 
 -10  -1   6       11.69       11.88      1.29 o 
  -9  -1   6      405.33      404.65      7.35 o 
  -8  -1   6      107.00       99.62      2.02 o 
  -7  -1   6      348.75      356.16      5.88 o 
  -6  -1   6       36.54       26.63      0.80 o 
  -5  -1   6        0.76        0.63      0.31 o 
  -4  -1   6       74.43       69.97      1.38 o 
  -3  -1   6      435.71      475.62      8.24 o 
  -2  -1   6     1053.56     1091.36     18.25 o 
  -1  -1   6        2.40        0.82      0.37 o 
   0  -1   6     1112.93     1138.30     17.37 o 
   1  -1   6      189.91      193.57      3.18 o 
   2  -1   6      426.76      438.63      7.22 o 
   3  -1   6      116.45      123.09      2.29 o 
   4  -1   6      564.79      581.92     10.04 o 
   5  -1   6      237.57      215.27      3.98 o 
   6  -1   6       42.58       47.88      1.35 o 
   7  -1   6       12.71       10.67      0.81 o 
   8  -1   6        1.81        0.84      0.80 o 
 -11   0   6      155.70      163.21      6.34 o 
 -10   0   6       75.69       77.17      1.81 o 
  -9   0   6      224.48      214.95      4.10 o 
  -8   0   6       23.90       19.74      0.80 o 
  -7   0   6        0.33        0.01      0.36 o 
  -6   0   6      592.99      619.89      9.96 o 
  -5   0   6       18.10       28.88      0.81 o 
  -4   0   6      220.41      261.97      4.39 o 
  -3   0   6      356.41      385.58      6.28 o 
  -2   0   6     1484.67     1575.20     24.95 o 
  -1   0   6      147.57      176.43      3.71 o 
   0   0   6      298.21      335.58      5.59 o 
   1   0   6       32.38       39.29      0.99 o 
   2   0   6      547.86      545.18      8.91 o 
   3   0   6      634.39      630.23     10.80 o 
   4   0   6      652.54      659.11     10.80 o 
   5   0   6      508.41      471.55      7.83 o 
   6   0   6       26.81       27.08      1.17 o 
   7   0   6       30.65       25.29      1.53 o 
   8   0   6       14.84       13.86      1.18 o 
 -11   1   6        3.40        3.67      0.62 o 
 -10   1   6        6.21        6.96      0.62 o 
  -9   1   6        1.23       -0.68      0.45 o 
  -8   1   6      690.45      672.56     12.04 o 
  -7   1   6      200.41      180.37      3.30 o 
  -6   1   6       99.38      115.90      2.12 o 
  -5   1   6       27.29       25.66      0.79 o 
  -4   1   6       81.44       66.13      1.35 o 
  -3   1   6      891.96      951.96     15.21 o 
  -2   1   6      487.76      488.22      8.00 o 
  -1   1   6       19.58       12.63      0.60 o 
   0   1   6        2.04        3.58      0.42 o 
   1   1   6      155.94      147.90      2.92 o 
   2   1   6      252.83      256.06      4.58 o 
   3   1   6       14.28       13.36      0.75 o 
   4   1   6       98.60       92.83      1.99 o 
   5   1   6       55.59       41.47      1.29 o 
   6   1   6      679.24      687.92     11.82 o 
   7   1   6       81.38       72.93      2.52 o 
 -11   2   6      310.19      331.42      7.45 o 
 -10   2   6        0.79       -0.05      0.50 o 
  -9   2   6       27.20       26.06      1.01 o 
  -8   2   6       37.43       32.48      1.08 o 
  -7   2   6      894.51      940.06     16.67 o 
  -6   2   6      303.85      306.91      5.10 o 
  -5   2   6       62.47       57.36      1.74 o 
  -4   2   6       47.61       73.92      1.69 o 
  -3   2   6      520.20      588.55     10.37 o 
  -2   2   6        5.37        3.21      0.40 o 
  -1   2   6       68.09       86.41      1.71 o 
   0   2   6      645.78      688.90     11.67 o 
   1   2   6      639.70      639.90     12.12 o 
   2   2   6      382.50      389.20      9.17 o 
   3   2   6       11.53       11.54      0.75 o 
   4   2   6      161.35      144.23      3.62 o 
   5   2   6       55.02       62.61      1.76 o 
   6   2   6        3.22        3.34      0.72 o 
   7   2   6       92.09       92.00      2.79 o 
 -11   3   6        4.64        2.15      0.95 o 
 -10   3   6      105.43      110.62      2.84 o 
  -9   3   6       86.14       81.12      2.15 o 
  -8   3   6       75.72       71.73      1.85 o 
  -7   3   6      445.96      443.96      8.21 o 
  -6   3   6        0.11       -0.71      0.47 o 
  -5   3   6      139.17      133.63      2.60 o 
  -4   3   6        3.90        3.53      0.48 o 
  -3   3   6       11.81        9.17      0.57 o 
  -2   3   6      303.34      301.31      5.34 o 
  -1   3   6       44.14       40.54      1.08 o 
   0   3   6      186.07      192.75      3.56 o 
   1   3   6        0.02        1.08      0.60 o 
   2   3   6      753.54      760.59     15.50 o 
   3   3   6      242.50      249.46      5.16 o 
   4   3   6       28.44       27.73      1.43 o 
   5   3   6       74.94       56.03      1.93 o 
   6   3   6      199.89      215.71      5.35 o 
 -11   4   6       59.68       61.95      2.67 o 
 -10   4   6       12.87       13.72      1.10 o 
  -9   4   6      411.99      419.45      7.88 o 
  -8   4   6      743.20      736.99     13.38 o 
  -7   4   6      804.63      860.80     17.38 o 
  -6   4   6        0.03       -0.74      0.49 o 
  -5   4   6      139.23      147.54      2.89 o 
  -4   4   6      400.06      404.88      7.45 o 
  -3   4   6       62.19       52.40      1.41 o 
  -2   4   6      100.73       93.21      2.00 o 
  -1   4   6       60.70       54.27      1.35 o 
   0   4   6       90.90       89.12      2.34 o 
   1   4   6     3771.02     4018.17     75.19 o 
   2   4   6       19.91       17.98      0.97 o 
   3   4   6        0.14        0.25      0.69 o 
   4   4   6        5.79        5.40      0.75 o 
   5   4   6       58.68       59.15      2.64 o 
 -10   5   6        3.15        3.03      0.99 o 
  -9   5   6       81.28       79.04      2.82 o 
  -8   5   6       64.19       56.66      1.86 o 
  -7   5   6      139.86      139.84      3.07 o 
  -6   5   6        2.86        1.90      0.56 o 
  -5   5   6      482.30      461.43      8.53 o 
  -4   5   6        0.13        0.23      0.64 o 
  -3   5   6      254.80      226.45      4.22 o 
  -2   5   6        6.07        5.52      0.63 o 
  -1   5   6      159.71      151.86      3.41 o 
   0   5   6        0.02        1.97      0.68 o 
   1   5   6       71.24       69.81      2.20 o 
   2   5   6        3.82        2.44      0.98 o 
   3   5   6      192.22      191.58      5.44 o 
   4   5   6       62.97       64.45      3.07 o 
   5   5   6       45.13       39.67      2.76 o 
 -10   6   6       20.81       17.50      1.63 o 
  -9   6   6       37.02       33.95      1.80 o 
  -8   6   6       24.28       25.02      1.21 o 
  -7   6   6       55.48       49.44      1.72 o 
  -6   6   6        0.04       -0.59      0.65 o 
  -5   6   6      282.80      289.30      5.07 o 
  -4   6   6      173.61      185.50      4.35 o 
  -3   6   6      342.00      349.60      8.74 o 
  -2   6   6      642.21      661.52     13.00 o 
  -1   6   6        0.01        1.60      0.74 o 
   0   6   6        3.54        2.80      0.88 o 
   1   6   6        1.50        0.79      0.80 o 
   2   6   6      241.15      237.86      5.94 o 
   3   6   6       15.10       12.22      1.45 o 
   4   6   6       23.55       26.11      2.48 o 
  -9   7   6       19.08       22.21      1.56 o 
  -8   7   6      164.71      175.39      3.94 o 
  -7   7   6      112.91      115.31      2.97 o 
  -6   7   6       49.41       45.50      1.43 o 
  -5   7   6       15.97       17.44      0.92 o 
  -4   7   6      120.82      104.91      2.49 o 
  -3   7   6      282.43      254.32      5.07 o 
  -2   7   6      200.84      202.54      4.49 o 
  -1   7   6       36.73       34.34      1.61 o 
   0   7   6      223.66      219.21      6.66 o 
   1   7   6      243.22      266.00      7.22 o 
   2   7   6        5.27        5.83      1.44 o 
  -8   8   6      227.92      251.74      6.07 o 
  -7   8   6       18.46       18.87      1.35 o 
  -6   8   6       59.05       50.85      1.77 o 
  -5   8   6        4.15        2.96      0.87 o 
  -4   8   6      124.04      130.84      2.98 o 
  -3   8   6      184.10      172.89      3.86 o 
  -2   8   6      205.07      200.08      4.91 o 
  -1   8   6        0.27        0.60      1.12 o 
   0   8   6      221.77      240.08      6.77 o 
   1   8   6       70.88       73.16      4.29 o 
  -6   9   6       53.97       55.93      2.23 o 
  -5   9   6       16.16       15.79      1.22 o 
  -4   9   6       18.91       22.71      1.42 o 
  -3   9   6      320.43      318.64      6.84 o 
  -2   9   6       42.13       39.86      2.27 o 
  -1 -12   7       19.86       17.55      2.02 o 
   0 -12   7        0.07       -1.54      1.45 o 
   1 -12   7      202.08      225.24      6.00 o 
   2 -12   7       38.85       41.61      2.45 o 
   3 -12   7        0.15       -0.34      1.02 o 
  -3 -11   7       10.35        7.01      1.83 o 
  -2 -11   7      239.16      257.86      7.81 o 
  -1 -11   7       10.01        8.02      1.08 o 
   0 -11   7      125.42      125.85      2.94 o 
   1 -11   7       71.17       73.41      1.91 o 
   2 -11   7       94.81       99.53      2.35 o 
   3 -11   7        0.04       -0.97      0.84 o 
   4 -11   7        3.53        2.48      0.91 o 
   5 -11   7       29.41       32.70      1.45 o 
  -5 -10   7       53.60       46.22      5.21 o 
  -4 -10   7       29.18       26.00      2.06 o 
  -3 -10   7      116.24      112.31      3.50 o 
  -2 -10   7        0.15       -0.34      0.71 o 
  -1 -10   7       26.26       23.32      1.21 o 
   0 -10   7       18.41       17.21      1.07 o 
   1 -10   7      148.14      134.95      2.68 o 
   2 -10   7       17.37       13.36      0.83 o 
   3 -10   7       29.07       25.82      1.13 o 
   4 -10   7       58.18       56.55      1.91 o 
   5 -10   7      135.41      146.42      3.02 o 
   6 -10   7       96.06       99.93      2.86 o 
  -6  -9   7        2.01        1.29      0.99 o 
  -5  -9   7        0.23        0.48      1.25 o 
  -4  -9   7      121.48      132.68      2.94 o 
  -3  -9   7      147.73      133.65      3.17 o 
  -2  -9   7       66.47       70.12      2.15 o 
  -1  -9   7        0.01        0.22      0.69 o 
   0  -9   7      180.91      163.27      3.44 o 
   1  -9   7        6.44        5.40      0.57 o 
   2  -9   7       30.41       31.07      1.26 o 
   3  -9   7        4.78        3.40      0.70 o 
   4  -9   7      435.80      458.79      7.68 o 
   5  -9   7       24.36       31.06      1.33 o 
   6  -9   7       57.44       57.91      1.71 o 
   7  -9   7       46.26       47.62      2.37 o 
  -7  -8   7       13.76       13.50      1.33 o 
  -6  -8   7      283.09      279.94      6.38 o 
  -5  -8   7       32.94       30.14      1.38 o 
  -4  -8   7        2.40        1.53      0.85 o 
  -3  -8   7      499.12      494.01      9.01 o 
  -2  -8   7      335.45      347.27      6.87 o 
  -1  -8   7      183.34      184.40      3.70 o 
   0  -8   7      123.60      136.45      2.90 o 
   1  -8   7        8.05        5.20      0.53 o 
   2  -8   7        8.76        7.58      0.64 o 
   3  -8   7      389.43      405.63      6.80 o 
   4  -8   7       97.17       95.95      2.12 o 
   5  -8   7       93.69       90.37      2.09 o 
   6  -8   7        3.93        0.55      0.70 o 
   7  -8   7      115.33      124.18      3.70 o 
   8  -8   7       45.79       55.51      3.29 o 
  -8  -7   7        9.08        5.48      1.49 o 
  -7  -7   7       65.65       65.85      2.35 o 
  -6  -7   7        1.96        0.53      0.46 o 
  -5  -7   7       54.62       53.99      1.57 o 
  -4  -7   7       42.22       40.24      1.42 o 
  -3  -7   7     1627.88     1610.75     34.19 o 
  -2  -7   7        0.01       -0.91      0.61 o 
  -1  -7   7      233.28      215.38      4.44 o 
   0  -7   7      128.18      125.84      2.70 o 
   1  -7   7       15.69        8.87      0.54 o 
   2  -7   7        0.20       -0.31      0.48 o 
   3  -7   7       72.37       72.37      1.94 o 
   4  -7   7      403.83      408.99      6.85 o 
   5  -7   7      854.65      919.74     15.68 o 
   6  -7   7      183.60      178.60      3.57 o 
   7  -7   7       10.93        8.32      0.77 o 
   8  -7   7      107.28      118.28      4.08 o 
  -9  -6   7       23.57       21.73      2.27 o 
  -8  -6   7       22.07       19.16      1.63 o 
  -7  -6   7       19.92       20.06      0.87 o 
  -6  -6   7      162.70      152.57      2.86 o 
  -5  -6   7      157.89      157.45      3.09 o 
  -4  -6   7       19.30       23.99      1.00 o 
  -3  -6   7      106.03       93.23      2.00 o 
  -2  -6   7        8.34        5.52      0.55 o 
  -1  -6   7       17.25       20.86      0.96 o 
   0  -6   7      422.35      412.39      6.25 o 
   1  -6   7      278.18      301.60      5.05 o 
   2  -6   7       61.70       50.90      1.48 o 
   3  -6   7       41.61       38.19      1.18 o 
   4  -6   7      318.55      315.49      5.36 o 
   5  -6   7       35.67       36.06      1.27 o 
   6  -6   7      197.61      197.26      3.80 o 
   7  -6   7       33.12       30.13      1.20 o 
   8  -6   7       12.20       14.09      1.45 o 
  -9  -5   7       24.84       25.13      1.80 o 
  -8  -5   7      179.38      163.63      4.41 o 
  -7  -5   7        0.01        0.39      0.61 o 
  -6  -5   7        4.08        3.38      0.42 o 
  -5  -5   7      395.00      410.01      6.72 o 
  -4  -5   7       75.73       71.87      1.41 o 
  -3  -5   7      129.89      124.33      2.42 o 
  -2  -5   7       53.37       63.13      1.54 o 
  -1  -5   7       30.93       29.87      0.89 o 
   0  -5   7      158.87      144.19      2.61 o 
   1  -5   7      247.97      233.05      4.19 o 
   2  -5   7      366.41      370.12      6.16 o 
   3  -5   7      205.57      195.19      3.45 o 
   4  -5   7      104.65      101.09      2.06 o 
   5  -5   7       17.11       16.22      0.82 o 
   6  -5   7      323.19      327.38      5.90 o 
   7  -5   7        2.90        1.60      0.72 o 
   8  -5   7       16.28        9.87      1.18 o 
 -10  -4   7       20.63       20.02      2.72 o 
  -9  -4   7       16.10       17.29      1.44 o 
  -8  -4   7       32.11       29.80      1.93 o 
  -7  -4   7      165.15      172.27      3.15 o 
  -6  -4   7     1025.69     1045.62     17.50 o 
  -5  -4   7      598.66      619.77     10.49 o 
  -4  -4   7      604.63      612.23      9.93 o 
  -3  -4   7      409.90      396.10      6.51 o 
  -2  -4   7       94.42       98.95      1.79 o 
  -1  -4   7      332.24      335.85      5.83 o 
   0  -4   7      173.43      195.70      3.65 o 
   1  -4   7     1484.41     1578.34     25.43 o 
   2  -4   7      209.92      203.68      4.28 o 
   3  -4   7       50.76       48.08      1.25 o 
   4  -4   7      666.08      648.44     11.17 o 
   5  -4   7      255.45      256.57      4.98 o 
   6  -4   7      851.06      864.85     15.65 o 
   7  -4   7      158.67      159.08      3.23 o 
   8  -4   7       14.00        7.15      0.99 o 
 -10  -3   7       15.77       15.21      1.65 o 
  -9  -3   7      244.76      235.12      5.94 o 
  -8  -3   7      227.79      229.29      4.38 o 
  -7  -3   7       18.58       14.56      0.74 o 
  -6  -3   7        5.47        3.95      0.43 o 
  -5  -3   7      734.93      708.40     13.15 o 
  -4  -3   7     1623.81     1638.16     25.94 o 
  -3  -3   7       72.88       65.01      1.33 o 
  -2  -3   7       47.35       42.20      0.96 o 
  -1  -3   7       24.07       15.83      0.63 o 
   0  -3   7      444.44      468.94      7.35 o 
   1  -3   7       37.01       33.93      0.96 o 
   2  -3   7      562.53      596.00      9.28 o 
   3  -3   7       79.51       72.64      1.52 o 
   4  -3   7       97.89       94.14      2.06 o 
   5  -3   7      151.56      140.75      2.97 o 
   6  -3   7       37.03       38.36      1.36 o 
   7  -3   7       38.43       38.86      1.47 o 
   8  -3   7       22.22       21.72      1.22 o 
 -11  -2   7      104.52      101.73      4.22 o 
 -10  -2   7       30.68       33.85      2.99 o 
  -9  -2   7        1.92        1.91      0.66 o 
  -8  -2   7       21.70       22.99      0.90 o 
  -7  -2   7       30.76       28.25      1.20 o 
  -6  -2   7      199.80      203.60      3.65 o 
  -5  -2   7        7.42       11.27      0.53 o 
  -4  -2   7      250.69      234.59      4.25 o 
  -3  -2   7        8.75        7.81      0.44 o 
  -2  -2   7     2079.04     2203.67     34.81 o 
  -1  -2   7        9.36       11.09      0.50 o 
   0  -2   7       28.39       32.68      0.89 o 
   1  -2   7      590.12      701.30     10.87 o 
   2  -2   7      427.09      409.56      6.51 o 
   3  -2   7        0.21       -0.07      0.44 o 
   4  -2   7      107.51      101.10      2.04 o 
   5  -2   7        8.67        8.53      0.66 o 
   6  -2   7        1.89        0.87      0.59 o 
   7  -2   7        0.42       -0.49      0.66 o 
   8  -2   7       19.40       20.11      1.46 o 
 -11  -1   7        0.21       -0.97      1.67 o 
 -10  -1   7        2.84       -0.27      1.39 o 
  -9  -1   7       10.79       11.90      0.62 o 
  -8  -1   7      232.77      227.05      4.39 o 
  -7  -1   7       96.05       97.80      1.90 o 
  -6  -1   7        2.58        0.46      0.39 o 
  -5  -1   7       58.95       69.67      1.43 o 
  -4  -1   7      824.95      860.74     13.74 o 
  -3  -1   7      239.58      251.49      4.23 o 
  -2  -1   7     1212.06     1372.74     21.80 o 
  -1  -1   7     1735.04     1945.39     29.63 o 
   0  -1   7       13.88        9.87      0.49 o 
   1  -1   7       96.34       80.32      1.65 o 
   2  -1   7      279.76      260.79      4.65 o 
   3  -1   7      428.27      406.75      6.80 o 
   4  -1   7       12.09       10.48      0.67 o 
   5  -1   7       57.99       40.27      1.27 o 
   6  -1   7       88.82       77.06      2.23 o 
   7  -1   7        0.11       -1.14      0.76 o 
   8  -1   7      106.77      134.05      4.41 o 
 -11   0   7       12.21       11.13      0.81 o 
 -10   0   7      107.57      106.22      2.55 o 
  -9   0   7      157.44      153.28      3.10 o 
  -8   0   7      659.70      726.54     12.96 o 
  -7   0   7        0.06        0.78      0.41 o 
  -6   0   7      736.95      791.70     12.67 o 
  -5   0   7      284.27      272.14      4.39 o 
  -4   0   7        0.98        0.29      0.34 o 
  -3   0   7      836.75      938.19     14.97 o 
  -2   0   7        0.08        0.42      0.35 o 
  -1   0   7      224.35      237.17      4.10 o 
   0   0   7      244.34      210.59      4.76 o 
   1   0   7      143.26      134.06      2.46 o 
   2   0   7      114.89      105.07      2.05 o 
   3   0   7      202.52      196.08      3.50 o 
   4   0   7      642.45      671.56     11.57 o 
   5   0   7       28.10       18.03      1.12 o 
   6   0   7        1.70       -0.34      0.56 o 
   7   0   7        7.04        6.13      0.91 o 
 -11   1   7      482.40      493.30     10.85 o 
 -10   1   7      121.30      120.42      2.72 o 
  -9   1   7        3.16        1.90      0.52 o 
  -8   1   7        1.04        3.09      0.55 o 
  -7   1   7       79.30       77.87      1.63 o 
  -6   1   7       62.54       51.15      1.23 o 
  -5   1   7      102.15       96.40      1.97 o 
  -4   1   7       77.01       76.78      1.57 o 
  -3   1   7      233.73      236.86      3.86 o 
  -2   1   7      442.08      441.61      9.22 o 
  -1   1   7        7.23        6.02      0.50 o 
   0   1   7     1203.44     1239.63     20.84 o 
   1   1   7       15.95       11.60      0.64 o 
   2   1   7      240.49      232.68      4.25 o 
   3   1   7      319.70      307.65      5.82 o 
   4   1   7        3.81        1.54      0.60 o 
   5   1   7      332.69      308.00      5.88 o 
   6   1   7       24.27       16.17      1.16 o 
   7   1   7       53.71       60.76      2.36 o 
 -11   2   7        4.50        4.95      0.70 o 
 -10   2   7      145.72      144.86      3.43 o 
  -9   2   7       95.40       84.51      1.94 o 
  -8   2   7      797.34      843.88     15.17 o 
  -7   2   7       27.42       21.04      0.82 o 
  -6   2   7       18.30       14.07      0.68 o 
  -5   2   7       17.49       12.32      0.68 o 
  -4   2   7       34.61       28.70      1.03 o 
  -3   2   7      240.97      225.83      3.92 o 
  -2   2   7      330.86      348.59      5.84 o 
  -1   2   7      703.78      690.23     11.28 o 
   0   2   7       83.20       75.91      1.62 o 
   1   2   7     1224.43     1264.37     21.27 o 
   2   2   7       17.37       15.39      0.90 o 
   3   2   7      175.75      179.85      3.90 o 
   4   2   7      122.74      113.29      2.60 o 
   5   2   7       20.01       11.51      0.88 o 
   6   2   7      119.31      129.23      3.47 o 
 -11   3   7      116.05      135.55      4.31 o 
 -10   3   7        1.61        1.52      0.88 o 
  -9   3   7      107.64      110.98      3.01 o 
  -8   3   7      408.04      406.26      7.61 o 
  -7   3   7        8.26        5.82      0.65 o 
  -6   3   7        6.76        8.94      0.64 o 
  -5   3   7      169.09      176.97      4.65 o 
  -4   3   7      714.80      706.95     12.68 o 
  -3   3   7      517.65      567.65     10.80 o 
  -2   3   7      220.36      209.57      3.71 o 
  -1   3   7        5.93        6.45      0.53 o 
   0   3   7     1869.95     1894.54     30.31 o 
   1   3   7      716.50      733.64     13.21 o 
   2   3   7       17.15       14.87      0.85 o 
   3   3   7      127.67      121.06      2.89 o 
   4   3   7        0.16        0.65      0.68 o 
   5   3   7        2.05        1.54      1.00 o 
 -11   4   7       33.96       32.22      2.09 o 
 -10   4   7        5.73        6.43      1.08 o 
  -9   4   7      233.77      253.07      5.88 o 
  -8   4   7      789.70      809.88     14.77 o 
  -7   4   7        0.01       -0.82      0.55 o 
  -6   4   7       10.01        8.74      0.72 o 
  -5   4   7        1.42        1.77      0.60 o 
  -4   4   7       42.32       25.56      1.09 o 
  -3   4   7       14.80       15.00      1.05 o 
  -2   4   7        1.60        1.04      0.52 o 
  -1   4   7      138.01      134.80      2.73 o 
   0   4   7       95.05       97.05      2.35 o 
   1   4   7       30.11       28.92      1.32 o 
   2   4   7      133.00      127.21      3.00 o 
   3   4   7      138.97      139.73      3.10 o 
   4   4   7        7.84        3.51      1.00 o 
   5   4   7        0.04       -0.19      1.08 o 
 -10   5   7       74.23       71.81      3.01 o 
  -9   5   7       39.82       45.85      2.15 o 
  -8   5   7       26.93       20.54      1.08 o 
  -7   5   7       69.79       69.25      1.80 o 
  -6   5   7       19.60       15.67      0.97 o 
  -5   5   7       84.24       77.66      2.06 o 
  -4   5   7      193.26      180.61      3.53 o 
  -3   5   7      471.17      457.93      9.28 o 
  -2   5   7       56.19       52.84      1.60 o 
  -1   5   7      115.93      112.21      2.30 o 
   0   5   7      806.99      824.94     14.89 o 
   1   5   7      255.36      254.70      5.05 o 
   2   5   7      107.82      109.40      3.29 o 
   3   5   7       44.15       38.25      2.56 o 
   4   5   7       64.97       78.43      4.34 o 
  -9   6   7        6.52        5.75      1.22 o 
  -8   6   7       17.90       14.44      1.21 o 
  -7   6   7       43.03       37.29      1.22 o 
  -6   6   7       97.84      100.26      2.38 o 
  -5   6   7      159.48      162.12      3.51 o 
  -4   6   7      765.45      733.83     13.39 o 
  -3   6   7        2.06        2.08      0.77 o 
  -2   6   7     1492.42     1658.96     29.18 o 
  -1   6   7      220.66      231.57      4.20 o 
   0   6   7       18.61       17.61      1.14 o 
   1   6   7       10.95       10.19      1.22 o 
   2   6   7       16.32       14.13      1.60 o 
  -8   7   7       26.31       27.08      1.73 o 
  -7   7   7       40.61       33.62      1.62 o 
  -6   7   7       30.89       31.44      1.42 o 
  -5   7   7       51.43       42.43      1.84 o 
  -4   7   7      248.37      257.47      6.69 o 
  -3   7   7      190.79      198.92      4.47 o 
  -2   7   7        2.75        2.54      0.92 o 
  -1   7   7       32.02       31.50      2.35 o 
   0   7   7      110.95      111.46      3.97 o 
   1   7   7       21.83       19.68      2.05 o 
  -7   8   7        5.16        0.35      1.42 o 
  -6   8   7        9.58        7.32      1.04 o 
  -5   8   7        5.43        2.20      1.01 o 
  -4   8   7      261.67      255.64      5.65 o 
  -3   8   7      246.67      258.37      7.64 o 
  -2   8   7       23.04       26.08      1.72 o 
  -1   8   7       21.22       17.44      1.77 o 
   0 -12   8       37.99       38.62      2.42 o 
   1 -12   8      123.21      127.52      3.89 o 
   2 -12   8      159.94      177.70      4.75 o 
  -3 -11   8        1.37        1.52      1.18 o 
  -2 -11   8      225.60      228.46      7.06 o 
  -1 -11   8        8.26        7.68      1.55 o 
   0 -11   8       76.64       79.12      3.17 o 
   1 -11   8        1.39        1.82      1.09 o 
   2 -11   8        1.18        0.29      0.81 o 
   3 -11   8        1.29       -0.93      0.87 o 
   4 -11   8       39.19       37.40      1.72 o 
   5 -11   8      177.23      188.86      4.07 o 
  -5 -10   8        0.32       -0.77      1.37 o 
  -4 -10   8      105.87      106.29      3.58 o 
  -3 -10   8        3.12        2.46      0.92 o 
  -2 -10   8        5.59        5.22      0.89 o 
  -1 -10   8      109.95      104.02      2.83 o 
   0 -10   8      154.93      151.56      3.37 o 
   1 -10   8       78.57       76.34      2.02 o 
   2 -10   8       64.51       63.18      1.77 o 
   3 -10   8        6.25        4.12      0.85 o 
   4 -10   8      201.40      215.13      4.25 o 
   5 -10   8       35.86       28.40      1.65 o 
   6 -10   8       14.14       13.90      1.37 o 
  -6  -9   8       33.19       27.74      1.86 o 
  -5  -9   8       18.16       12.78      1.13 o 
  -4  -9   8     1054.15     1070.15     21.92 o 
  -3  -9   8       15.09       16.99      1.17 o 
  -2  -9   8      569.18      546.80     10.59 o 
  -1  -9   8      141.96      139.40      3.07 o 
   0  -9   8       24.37       22.41      1.60 o 
   1  -9   8       29.82       28.95      1.11 o 
   2  -9   8       48.60       46.79      1.54 o 
   3  -9   8        8.92        7.54      0.80 o 
   4  -9   8       21.16       18.66      0.97 o 
   5  -9   8      329.94      319.58      5.87 o 
   6  -9   8       43.16       44.14      2.22 o 
   7  -9   8        2.60        0.80      1.80 o 
  -7  -8   8        0.01       -0.80      0.79 o 
  -6  -8   8       35.12       32.48      1.78 o 
  -5  -8   8      126.49      127.90      2.92 o 
  -4  -8   8      220.40      226.20      4.43 o 
  -3  -8   8        5.61        5.25      0.67 o 
  -2  -8   8      120.07      113.44      2.96 o 
  -1  -8   8       81.72       75.02      2.24 o 
   0  -8   8        3.30        2.97      0.66 o 
   1  -8   8       29.36       25.22      0.92 o 
   2  -8   8       65.85       71.06      2.03 o 
   3  -8   8       58.12       54.33      1.49 o 
   4  -8   8      300.92      317.29      5.27 o 
   5  -8   8      461.11      473.63      7.94 o 
   6  -8   8        0.03       -1.05      0.83 o 
   7  -8   8       56.00       57.49      2.86 o 
  -8  -7   8      152.86      152.01      4.07 o 
  -7  -7   8        0.02       -0.67      0.66 o 
  -6  -7   8       22.75       28.69      1.98 o 
  -5  -7   8       13.75       13.01      0.74 o 
  -4  -7   8      395.08      366.56      7.28 o 
  -3  -7   8        2.60        3.03      0.57 o 
  -2  -7   8      443.66      424.96      7.87 o 
  -1  -7   8        1.44        2.29      0.58 o 
   0  -7   8       24.35       23.31      0.94 o 
   1  -7   8      161.22      155.26      2.75 o 
   2  -7   8      751.15      750.13     11.66 o 
   3  -7   8      132.63      137.01      2.55 o 
   4  -7   8      511.86      534.53      8.49 o 
   5  -7   8      797.24      835.20     13.07 o 
   6  -7   8       11.52        8.94      0.81 o 
   7  -7   8       28.42       30.72      2.13 o 
  -9  -6   8        1.09        1.90      1.81 o 
  -8  -6   8      110.50      110.92      2.64 o 
  -7  -6   8        1.06        1.51      0.45 o 
  -6  -6   8        7.24        8.60      0.66 o 
  -5  -6   8       14.29       14.97      1.16 o 
  -4  -6   8      380.70      346.97      6.13 o 
  -3  -6   8       16.52        8.67      0.63 o 
  -2  -6   8      206.82      189.20      3.54 o 
  -1  -6   8      565.63      573.47      9.85 o 
   0  -6   8       52.74       43.04      1.20 o 
   1  -6   8     1333.80     1374.17     22.01 o 
   2  -6   8       57.13       52.38      1.40 o 
   3  -6   8        0.07       -0.82      0.54 o 
   4  -6   8      130.10      133.73      2.63 o 
   5  -6   8      794.42      820.29     13.38 o 
   6  -6   8      219.06      225.23      5.22 o 
   7  -6   8        0.01       -1.25      0.83 o 
   8  -6   8       12.22       13.66      1.80 o 
  -9  -5   8      105.87      114.62      4.37 o 
  -8  -5   8      336.16      353.36      6.49 o 
  -7  -5   8       22.42       21.56      1.06 o 
  -6  -5   8       60.46       65.34      1.64 o 
  -5  -5   8      273.69      254.09      4.59 o 
  -4  -5   8       63.84       56.50      1.20 o 
  -3  -5   8       36.28       39.87      1.16 o 
  -2  -5   8       29.89       25.38      0.87 o 
  -1  -5   8       41.66       38.65      1.17 o 
   0  -5   8     1272.38     1301.85     20.77 o 
   1  -5   8      230.70      232.53      4.05 o 
   2  -5   8      283.37      273.96      4.70 o 
   3  -5   8      121.15      110.46      2.23 o 
   4  -5   8       81.32       87.78      1.93 o 
   5  -5   8        0.00        0.28      0.75 o 
   6  -5   8       27.16       25.53      1.31 o 
   7  -5   8        3.65        0.74      0.95 o 
   8  -5   8       13.41       11.18      1.45 o 
 -10  -4   8       33.72       29.89      3.96 o 
  -9  -4   8        2.55        2.40      1.29 o 
  -8  -4   8       85.66       81.34      1.71 o 
  -7  -4   8        3.17        1.58      0.40 o 
  -6  -4   8      184.05      168.20      3.14 o 
  -5  -4   8       86.06       71.96      2.00 o 
  -4  -4   8      137.01      130.03      2.64 o 
  -3  -4   8        6.37        5.87      0.42 o 
  -2  -4   8       12.45       10.80      0.52 o 
  -1  -4   8        4.85        3.91      0.42 o 
   0  -4   8       30.11       36.70      1.01 o 
   1  -4   8       24.51       29.89      1.18 o 
   2  -4   8       58.08       46.00      1.19 o 
   3  -4   8       88.28       77.99      1.67 o 
   4  -4   8      163.01      142.05      2.88 o 
   5  -4   8      148.83      149.17      3.69 o 
   6  -4   8       83.58       85.87      2.26 o 
   7  -4   8       95.08       94.84      2.67 o 
   8  -4   8       15.24        8.01      1.41 o 
 -10  -3   8      200.38      222.30      6.43 o 
  -9  -3   8       36.58       29.10      1.37 o 
  -8  -3   8      149.45      160.29      2.92 o 
  -7  -3   8        7.62        4.89      0.49 o 
  -6  -3   8       34.70       28.27      0.99 o 
  -5  -3   8      372.33      370.92      6.10 o 
  -4  -3   8        7.41        4.68      0.45 o 
  -3  -3   8      687.08      695.96     11.27 o 
  -2  -3   8      174.15      152.61      2.72 o 
  -1  -3   8      127.65      129.80      2.28 o 
   0  -3   8      355.60      365.35      6.06 o 
   1  -3   8      103.26       86.55      1.70 o 
   2  -3   8       49.86       51.30      1.26 o 
   3  -3   8       16.03       29.02      1.11 o 
   4  -3   8       96.86       93.01      2.02 o 
   5  -3   8       10.39       10.13      0.77 o 
   6  -3   8      170.25      175.45      3.49 o 
   7  -3   8        0.02        0.83      0.88 o 
 -10  -2   8      312.81      319.33      9.55 o 
  -9  -2   8      144.60      149.51      3.12 o 
  -8  -2   8       17.41       18.95      0.79 o 
  -7  -2   8        0.51       -0.61      0.40 o 
  -6  -2   8       81.70       78.00      1.65 o 
  -5  -2   8       39.15       27.38      0.97 o 
  -4  -2   8      467.55      444.37      7.27 o 
  -3  -2   8        1.29        1.47      0.41 o 
  -2  -2   8     1939.53     2040.05     31.07 o 
  -1  -2   8       91.85       91.35      1.74 o 
   0  -2   8      662.68      630.28     10.47 o 
   1  -2   8      444.19      453.09      7.15 o 
   2  -2   8       34.44       21.40      0.88 o 
   3  -2   8      373.98      378.79      6.39 o 
   4  -2   8      158.74      129.74      2.55 o 
   5  -2   8        0.04        1.05      0.61 o 
   6  -2   8       12.60        8.67      0.81 o 
   7  -2   8      176.09      187.88      4.87 o 
 -11  -1   8       11.65        6.51      1.80 o 
 -10  -1   8      473.60      493.27      9.48 o 
  -9  -1   8      403.79      405.76      7.57 o 
  -8  -1   8       75.89       66.37      1.54 o 
  -7  -1   8       37.96       27.48      0.95 o 
  -6  -1   8       66.31       58.53      1.32 o 
  -5  -1   8      151.44      159.52      2.84 o 
  -4  -1   8        0.14        0.82      0.39 o 
  -3  -1   8     1649.46     1756.98     27.85 o 
  -2  -1   8      177.93      184.06      3.23 o 
  -1  -1   8     1413.75     1503.22     23.87 o 
   0  -1   8      197.17      190.65      3.21 o 
   1  -1   8       67.57       56.04      1.36 o 
   2  -1   8        0.78       -0.72      0.48 o 
   3  -1   8        1.27        1.70      0.54 o 
   4  -1   8       87.14       89.02      1.96 o 
   5  -1   8      190.92      178.85      3.35 o 
   6  -1   8       13.48       14.00      0.90 o 
   7  -1   8        9.46        7.47      1.04 o 
 -11   0   8      249.72      242.91      5.39 o 
 -10   0   8       47.09       49.06      1.56 o 
  -9   0   8       32.02       38.67      1.41 o 
  -8   0   8      169.07      162.81      2.88 o 
  -7   0   8       11.94       11.19      0.59 o 
  -6   0   8        8.32        4.62      0.64 o 
  -5   0   8      100.17      104.32      2.04 o 
  -4   0   8       50.64       39.46      1.28 o 
  -3   0   8        1.92        0.99      0.43 o 
  -2   0   8      190.75      186.86      3.28 o 
  -1   0   8        1.64        1.51      0.51 o 
   0   0   8       25.64       25.22      1.03 o 
   1   0   8        2.07        0.63      0.47 o 
   2   0   8       16.12       11.85      0.65 o 
   3   0   8      339.11      340.01      6.27 o 
   4   0   8      295.48      268.71      4.95 o 
   5   0   8      201.85      228.52      4.40 o 
   6   0   8        0.52        0.97      0.80 o 
 -11   1   8       25.25       24.56      1.71 o 
 -10   1   8      122.64      128.51      3.19 o 
  -9   1   8      448.76      444.46      8.19 o 
  -8   1   8      375.70      372.57      6.23 o 
  -7   1   8       26.45       15.60      0.71 o 
  -6   1   8      170.60      149.78      2.89 o 
  -5   1   8      143.38      146.76      2.61 o 
  -4   1   8      249.24      240.81      4.00 o 
  -3   1   8       53.41       52.19      1.32 o 
  -2   1   8       49.37       36.04      1.11 o 
  -1   1   8      670.07      662.29     14.85 o 
   0   1   8     1846.27     1852.67     31.08 o 
   1   1   8       25.57       20.96      0.96 o 
   2   1   8       91.44       82.32      1.90 o 
   3   1   8        3.84        4.35      0.68 o 
   4   1   8        1.41        2.53      0.72 o 
   5   1   8      218.05      230.99      4.93 o 
   6   1   8       29.79       30.58      2.61 o 
 -11   2   8       22.22       17.84      1.56 o 
 -10   2   8      133.13      142.14      3.44 o 
  -9   2   8       48.13       45.94      1.44 o 
  -8   2   8      134.88      133.81      2.68 o 
  -7   2   8      114.98      114.58      2.41 o 
  -6   2   8      152.80      132.16      2.67 o 
  -5   2   8      290.62      280.02      5.35 o 
  -4   2   8      130.57      129.25      2.51 o 
  -3   2   8       27.67       21.80      0.95 o 
  -2   2   8       11.32        9.36      0.62 o 
  -1   2   8      400.94      384.09      6.86 o 
   0   2   8      638.67      653.14     10.74 o 
   1   2   8       86.03       81.82      1.76 o 
   2   2   8        1.77        0.62      0.66 o 
   3   2   8       14.48       11.73      0.87 o 
   4   2   8       40.30       34.80      1.59 o 
   5   2   8       29.50       33.96      2.07 o 
 -10   3   8       40.21       38.38      2.13 o 
  -9   3   8      379.18      389.57      7.41 o 
  -8   3   8      115.90      122.54      2.74 o 
  -7   3   8        1.36        0.61      0.62 o 
  -6   3   8      138.74      131.09      2.70 o 
  -5   3   8        2.94        2.79      0.63 o 
  -4   3   8      288.81      308.90      5.56 o 
  -3   3   8       25.01       18.83      0.86 o 
  -2   3   8      177.87      165.80      3.10 o 
  -1   3   8     1099.92     1123.86     18.24 o 
   0   3   8      810.28      830.41     13.52 o 
   1   3   8      107.43      107.62      2.54 o 
   2   3   8        1.38        0.14      0.71 o 
   3   3   8        0.59       -0.42      0.79 o 
   4   3   8        0.08       -1.35      0.90 o 
   5   3   8       55.46       62.97      3.04 o 
 -10   4   8      115.85      125.68      4.15 o 
  -9   4   8       14.84       10.95      1.19 o 
  -8   4   8      164.88      189.32      3.90 o 
  -7   4   8      130.36      123.37      2.78 o 
  -6   4   8      153.71      159.09      3.21 o 
  -5   4   8      159.52      135.48      2.98 o 
  -4   4   8       27.36       23.13      1.07 o 
  -3   4   8       38.42       29.50      1.23 o 
  -2   4   8       66.29       60.18      1.72 o 
  -1   4   8      266.73      275.67      4.63 o 
   0   4   8       84.25       78.36      2.15 o 
   1   4   8       15.14        9.37      0.88 o 
   2   4   8       31.85       36.68      1.87 o 
   3   4   8        1.90        0.78      1.05 o 
   4   4   8        9.41       11.72      1.49 o 
 -10   5   8        0.23        0.32      1.41 o 
  -9   5   8       26.97       21.80      1.69 o 
  -8   5   8        0.68        0.46      0.97 o 
  -7   5   8      183.30      189.70      3.97 o 
  -6   5   8      164.59      151.73      3.31 o 
  -5   5   8      141.90      134.97      2.90 o 
  -4   5   8       57.16       43.35      1.58 o 
  -3   5   8        0.00        0.84      0.67 o 
  -2   5   8      318.53      311.27      5.46 o 
  -1   5   8      365.17      373.21      6.78 o 
   0   5   8        2.26        0.45      0.79 o 
   1   5   8        0.01        0.61      0.94 o 
   2   5   8      219.25      246.21      7.53 o 
   3   5   8       56.42       62.72      3.18 o 
  -9   6   8      266.45      301.56      9.24 o 
  -8   6   8      152.11      176.31      4.89 o 
  -7   6   8      114.74      107.26      2.76 o 
  -6   6   8       53.61       54.14      2.09 o 
  -5   6   8       12.68        8.91      1.04 o 
  -4   6   8       19.12       19.28      1.13 o 
  -3   6   8       80.11       82.32      2.23 o 
  -2   6   8      119.49      114.52      2.64 o 
  -1   6   8       20.09       17.28      1.31 o 
   0   6   8        1.73        1.65      1.06 o 
   1   6   8      143.53      151.88      5.20 o 
  -7   7   8        0.11       -0.65      1.00 o 
  -6   7   8        9.73        7.39      1.11 o 
  -5   7   8      178.00      156.49      3.69 o 
  -4   7   8       17.45       13.68      1.37 o 
  -3   7   8       25.98       22.85      1.51 o 
  -2   7   8      150.10      162.51      4.16 o 
  -1   7   8      287.78      303.08      9.32 o 
  -3 -11   9      232.37      233.86      8.45 o 
  -2 -11   9       42.02       52.77      3.13 o 
  -1 -11   9      102.73      107.57      4.20 o 
   0 -11   9       42.09       43.83      2.86 o 
   1 -11   9        5.56        3.99      1.29 o 
   2 -11   9        5.58        5.30      1.02 o 
   3 -11   9       63.57       70.22      2.30 o 
   4 -11   9        6.12        5.52      1.18 o 
  -5 -10   9      170.11      169.51      5.63 o 
  -4 -10   9        5.06       -0.01      1.12 o 
  -3 -10   9       71.62       76.05      3.03 o 
  -2 -10   9       23.37       22.39      1.52 o 
  -1 -10   9       76.07       73.46      2.23 o 
   0 -10   9       93.39       97.05      2.72 o 
   1 -10   9       20.27       17.48      1.25 o 
   2 -10   9       28.81       21.97      1.15 o 
   3 -10   9        0.00       -0.19      0.92 o 
   4 -10   9      739.35      766.26     13.14 o 
   5 -10   9        9.82        6.21      1.15 o 
  -6  -9   9      101.03      101.63      3.43 o 
  -5  -9   9       16.33       15.52      1.33 o 
  -4  -9   9       99.84       79.79      2.45 o 
  -3  -9   9      654.67      704.21     12.67 o 
  -2  -9   9        7.30        9.79      0.84 o 
  -1  -9   9      280.51      275.40      5.38 o 
   0  -9   9      150.34      137.31      3.08 o 
   1  -9   9       94.53       95.56      1.97 o 
   2  -9   9       55.84       48.48      1.56 o 
   3  -9   9      265.23      286.23      5.06 o 
   4  -9   9       42.56       43.75      1.89 o 
   5  -9   9       40.22       36.59      1.63 o 
   6  -9   9        1.03        0.70      1.22 o 
  -7  -8   9       24.48       25.70      2.38 o 
  -6  -8   9        3.71        3.32      0.97 o 
  -5  -8   9      155.84      140.37      3.19 o 
  -4  -8   9      175.20      156.12      3.30 o 
  -3  -8   9      677.86      665.40     12.00 o 
  -2  -8   9      451.23      406.27      7.19 o 
  -1  -8   9      185.31      176.82      3.49 o 
   0  -8   9        1.50        0.40      0.68 o 
   1  -8   9      143.06      137.23      2.57 o 
   2  -8   9      182.13      181.19      3.26 o 
   3  -8   9      641.27      675.64     10.64 o 
   4  -8   9       19.28       20.83      1.02 o 
   5  -8   9       82.93       78.43      2.06 o 
   6  -8   9       49.80       47.81      2.00 o 
  -8  -7   9       17.46       20.33      1.29 o 
  -7  -7   9      171.74      170.79      4.63 o 
  -6  -7   9        3.21        3.74      0.81 o 
  -5  -7   9       24.61       28.77      1.26 o 
  -4  -7   9       89.69       82.19      1.94 o 
  -3  -7   9      175.59      152.42      3.04 o 
  -2  -7   9      201.02      204.56      3.93 o 
  -1  -7   9      351.88      337.30      6.04 o 
   0  -7   9      251.30      235.60      3.95 o 
   1  -7   9        0.08       -0.23      0.52 o 
   2  -7   9        0.82        0.83      0.59 o 
   3  -7   9        7.27        5.43      0.68 o 
   4  -7   9        0.16       -0.92      0.67 o 
   5  -7   9        8.17        8.57      0.86 o 
   6  -7   9       11.70        9.92      0.99 o 
   7  -7   9      362.10      391.65      9.29 o 
  -9  -6   9       52.24       61.65      4.87 o 
  -8  -6   9       42.29       44.09      1.55 o 
  -7  -6   9       24.41       21.02      0.91 o 
  -6  -6   9       53.49       51.78      1.26 o 
  -5  -6   9        4.58        3.78      0.54 o 
  -4  -6   9      128.66      116.77      2.42 o 
  -3  -6   9      351.07      370.79      6.92 o 
  -2  -6   9       74.90       74.23      1.82 o 
  -1  -6   9     1046.63     1040.53     18.80 o 
   0  -6   9      586.75      611.47     10.01 o 
   1  -6   9      265.34      251.21      4.39 o 
   2  -6   9       60.68       51.91      1.47 o 
   3  -6   9       22.92       20.30      0.96 o 
   4  -6   9        2.83        2.63      0.71 o 
   5  -6   9      444.94      472.63      8.40 o 
   6  -6   9      334.97      328.71      6.10 o 
   7  -6   9       41.60       51.43      3.29 o 
  -9  -5   9       96.65      108.07      4.33 o 
  -8  -5   9       70.21       68.34      1.75 o 
  -7  -5   9      209.21      219.07      3.84 o 
  -6  -5   9       62.59       61.78      1.44 o 
  -5  -5   9      686.00      696.11     11.81 o 
  -4  -5   9      914.93      945.06     15.99 o 
  -3  -5   9        1.30        0.26      0.36 o 
  -2  -5   9       32.34       31.46      0.98 o 
  -1  -5   9       39.41       34.60      1.04 o 
   0  -5   9     1505.23     1560.17     25.04 o 
   1  -5   9        5.02        7.09      0.59 o 
   2  -5   9       90.19       77.68      1.78 o 
   3  -5   9       65.30       55.76      1.54 o 
   4  -5   9       13.69       11.27      0.79 o 
   5  -5   9      315.76      316.97      5.83 o 
   6  -5   9      240.85      259.31      4.95 o 
   7  -5   9      202.35      205.81      5.02 o 
 -10  -4   9      131.02      144.36      7.47 o 
  -9  -4   9       57.46       52.44      1.69 o 
  -8  -4   9      100.04      101.26      2.02 o 
  -7  -4   9       26.64       29.46      1.06 o 
  -6  -4   9      197.63      186.77      3.48 o 
  -5  -4   9       83.52       75.83      1.63 o 
  -4  -4   9       64.55       63.28      1.45 o 
  -3  -4   9      110.08      103.86      1.95 o 
  -2  -4   9      648.63      642.82     11.60 o 
  -1  -4   9     1289.19     1333.67     20.48 o 
   0  -4   9       21.80       21.12      0.95 o 
   1  -4   9        0.04       -0.37      0.48 o 
   2  -4   9        3.73        0.45      0.51 o 
   3  -4   9      155.22      144.64      2.67 o 
   4  -4   9       21.11       17.43      0.93 o 
   5  -4   9        4.72        2.87      0.77 o 
   6  -4   9      156.51      156.74      3.34 o 
   7  -4   9       16.21       12.17      1.27 o 
 -10  -3   9      172.70      173.23      6.81 o 
  -9  -3   9        0.77        0.16      0.57 o 
  -8  -3   9        4.74        3.52      0.52 o 
  -7  -3   9      402.74      396.25      6.89 o 
  -6  -3   9        0.42       -0.64      0.43 o 
  -5  -3   9       99.86      105.65      2.07 o 
  -4  -3   9     1625.27     1770.94     29.56 o 
  -3  -3   9      290.57      281.70      4.58 o 
  -2  -3   9       25.91       20.18      0.80 o 
  -1  -3   9       19.95       20.70      0.83 o 
   0  -3   9       13.62       13.32      0.64 o 
   1  -3   9      123.57      129.97      2.58 o 
   2  -3   9        1.44        1.11      0.52 o 
   3  -3   9       16.12       22.09      0.97 o 
   4  -3   9       48.78       34.78      1.36 o 
   5  -3   9       68.78       67.08      1.83 o 
   6  -3   9       74.98       71.60      2.33 o 
   7  -3   9      110.21      108.96      3.71 o 
 -10  -2   9       61.18       59.94      1.93 o 
  -9  -2   9       70.61       69.78      1.73 o 
  -8  -2   9      144.99      153.63      2.88 o 
  -7  -2   9      237.05      228.42      3.84 o 
  -6  -2   9       24.12       25.40      1.00 o 
  -5  -2   9       99.89       87.41      1.81 o 
  -4  -2   9     1201.67     1325.26     22.16 o 
  -3  -2   9     1503.38     1583.98     25.16 o 
  -2  -2   9      483.47      491.79      7.74 o 
  -1  -2   9      138.15      130.45      2.35 o 
   0  -2   9       19.43       16.13      0.71 o 
   1  -2   9       68.46       73.98      1.61 o 
   2  -2   9       15.01        4.91      0.62 o 
   3  -2   9       56.32       46.67      1.42 o 
   4  -2   9      231.28      226.94      4.11 o 
   5  -2   9      237.43      232.05      5.02 o 
   6  -2   9      172.73      183.42      4.23 o 
 -10  -1   9      133.01      125.38      3.03 o 
  -9  -1   9        6.51        8.87      0.76 o 
  -8  -1   9      268.72      284.51      4.71 o 
  -7  -1   9      119.08      120.49      2.27 o 
  -6  -1   9       13.12        6.60      0.55 o 
  -5  -1   9        0.14       -0.73      0.49 o 
  -4  -1   9       69.01       69.42      1.58 o 
  -3  -1   9     1191.46     1278.21     20.39 o 
  -2  -1   9        2.01        2.70      0.50 o 
  -1  -1   9      402.17      404.47      6.74 o 
   0  -1   9       97.22       93.58      1.98 o 
   1  -1   9      193.38      168.38      3.11 o 
   2  -1   9       85.34       75.10      1.75 o 
   3  -1   9       16.50       25.27      1.21 o 
   4  -1   9        2.70        1.25      0.64 o 
   5  -1   9       23.62       34.40      1.47 o 
   6  -1   9       10.49       11.85      1.05 o 
 -10   0   9        1.10        1.48      0.76 o 
  -9   0   9      152.37      153.68      3.11 o 
  -8   0   9        5.72        3.64      0.54 o 
  -7   0   9       20.30       24.16      0.96 o 
  -6   0   9       96.24       85.76      1.77 o 
  -5   0   9      156.74      169.06      2.95 o 
  -4   0   9      249.28      259.86      4.29 o 
  -3   0   9       46.13       41.47      1.22 o 
  -2   0   9      197.47      189.08      3.39 o 
  -1   0   9      532.64      547.34      9.49 o 
   0   0   9       32.23       40.55      1.34 o 
   1   0   9      388.87      371.05      6.59 o 
   2   0   9      182.99      186.44      3.91 o 
   3   0   9      244.94      258.06      4.58 o 
   4   0   9       81.03       68.04      1.73 o 
   5   0   9      177.08      191.37      4.23 o 
   6   0   9        0.25        0.08      1.15 o 
 -10   1   9      124.30      122.88      3.04 o 
  -9   1   9      345.24      359.48      6.39 o 
  -8   1   9      251.86      264.27      4.44 o 
  -7   1   9       54.18       56.83      1.44 o 
  -6   1   9        4.32        5.63      0.61 o 
  -5   1   9      410.22      417.18      6.98 o 
  -4   1   9       44.25       45.28      1.25 o 
  -3   1   9      234.93      231.63      5.22 o 
  -2   1   9       38.58       34.76      1.19 o 
  -1   1   9        5.95        5.01      0.64 o 
   0   1   9     1213.75     1274.67     24.69 o 
   1   1   9      100.02      100.33      2.25 o 
   2   1   9        4.73        3.03      0.60 o 
   3   1   9       76.47       77.36      2.13 o 
   4   1   9      175.48      185.30      4.48 o 
   5   1   9       35.25       29.58      1.97 o 
 -10   2   9       13.47       11.27      1.11 o 
  -9   2   9        7.56        7.24      0.82 o 
  -8   2   9       17.07       14.13      0.93 o 
  -7   2   9       31.78       37.75      1.44 o 
  -6   2   9      528.73      543.56      9.55 o 
  -5   2   9       35.03       28.89      1.19 o 
  -4   2   9      321.14      292.12      5.08 o 
  -3   2   9       24.61       20.93      0.97 o 
  -2   2   9       42.26       35.59      1.26 o 
  -1   2   9      638.32      637.60     11.10 o 
   0   2   9       68.52       65.89      1.63 o 
   1   2   9        4.96        4.47      0.74 o 
   2   2   9       28.30       27.87      1.37 o 
   3   2   9       13.86       13.06      1.04 o 
   4   2   9       22.32       18.76      1.49 o 
 -10   3   9      217.74      231.50      6.48 o 
  -9   3   9        5.48        3.67      1.11 o 
  -8   3   9      137.37      141.73      3.33 o 
  -7   3   9       21.02       15.26      0.89 o 
  -6   3   9       98.45       90.79      2.18 o 
  -5   3   9       33.56       35.34      1.37 o 
  -4   3   9       28.73       24.23      1.07 o 
  -3   3   9      311.28      292.87      5.12 o 
  -2   3   9       21.28       16.64      0.84 o 
  -1   3   9        4.12        2.50      0.62 o 
   0   3   9      166.69      168.96      3.38 o 
   1   3   9       81.92       84.57      2.42 o 
   2   3   9      104.96       98.76      3.47 o 
   3   3   9        0.06       -1.13      1.03 o 
   4   3   9        1.95        0.03      1.28 o 
  -9   4   9      424.49      456.10     11.73 o 
  -8   4   9      118.25      129.59      4.57 o 
  -7   4   9       51.85       49.43      1.92 o 
  -6   4   9       20.25       18.59      1.05 o 
  -5   4   9      115.40       94.13      2.51 o 
  -4   4   9       56.75       47.73      1.57 o 
  -3   4   9       25.87       19.56      0.97 o 
  -2   4   9      120.37      109.13      2.36 o 
  -1   4   9        7.60        5.58      0.61 o 
   0   4   9      380.20      381.35      7.29 o 
   1   4   9       17.29       13.02      1.18 o 
   2   4   9       59.22       55.61      2.48 o 
  -9   5   9      166.90      183.75      6.44 o 
  -8   5   9       47.51       50.15      2.44 o 
  -7   5   9        2.97        2.51      1.13 o 
  -6   5   9      259.32      243.99      5.30 o 
  -5   5   9       59.26       60.04      1.94 o 
  -4   5   9      238.05      242.98      4.66 o 
  -3   5   9      135.18      134.08      2.84 o 
  -2   5   9       42.85       42.83      1.61 o 
  -1   5   9      463.96      496.25     10.46 o 
   0   5   9       50.85       60.01      2.42 o 
   1   5   9      216.63      217.51      5.63 o 
  -8   6   9        3.12        2.97      1.62 o 
  -7   6   9       96.23       93.82      2.91 o 
  -6   6   9       20.44       17.04      1.27 o 
  -5   6   9       52.07       64.05      2.42 o 
  -4   6   9       79.93       85.09      3.94 o 
  -3   6   9      120.74      118.73      3.03 o 
  -2   6   9        1.24        1.98      0.86 o 
  -1   6   9       44.44       48.01      2.61 o 
   0   6   9        0.09        0.04      1.33 o 
  -5   7   9        9.82       10.44      1.46 o 
  -4   7   9       53.55       45.91      2.41 o 
  -2 -11  10       16.92       15.01      2.09 o 
  -1 -11  10      264.31      280.38     10.06 o 
   0 -11  10       12.41        9.34      1.71 o 
   1 -11  10       14.81        6.25      1.39 o 
   2 -11  10       32.26       25.69      1.75 o 
   3 -11  10      103.05       99.06      3.20 o 
  -4 -10  10      379.63      380.96     10.92 o 
  -3 -10  10       58.59       55.08      3.00 o 
  -2 -10  10      177.31      169.83      4.98 o 
  -1 -10  10       23.05       19.35      1.38 o 
   0 -10  10       36.86       36.96      1.97 o 
   1 -10  10        5.89        3.62      1.18 o 
   2 -10  10        4.21        2.37      0.90 o 
   3 -10  10       54.51       54.85      2.31 o 
   4 -10  10      243.24      254.00      5.32 o 
  -6  -9  10       83.46       96.39      3.79 o 
  -5  -9  10       32.66       49.78      3.07 o 
  -4  -9  10       21.91       20.48      1.79 o 
  -3  -9  10      169.79      177.61      4.29 o 
  -2  -9  10       55.04       46.86      1.72 o 
  -1  -9  10      178.15      166.40      3.44 o 
   0  -9  10        0.00       -0.17      0.78 o 
   1  -9  10        0.21       -0.29      0.57 o 
   2  -9  10        7.60        6.18      0.82 o 
   3  -9  10      214.63      219.29      4.12 o 
   4  -9  10       91.32       84.46      2.34 o 
   5  -9  10      126.82      116.93      3.22 o 
  -7  -8  10       63.65       76.72      2.84 o 
  -6  -8  10      179.52      186.27      5.13 o 
  -5  -8  10       35.99       38.55      2.10 o 
  -4  -8  10       89.85       83.04      2.14 o 
  -3  -8  10       26.59       32.72      1.67 o 
  -2  -8  10      115.46      112.48      2.61 o 
  -1  -8  10       36.26       36.05      1.40 o 
   0  -8  10       11.12       14.32      0.90 o 
   1  -8  10       48.08       42.74      1.36 o 
   2  -8  10      125.52      129.94      2.59 o 
   3  -8  10      246.96      263.81      4.77 o 
   4  -8  10      518.28      527.77      8.52 o 
   5  -8  10        6.28        6.69      1.03 o 
  -8  -7  10       82.69       85.45      2.91 o 
  -7  -7  10       50.51       50.99      2.46 o 
  -6  -7  10        2.27        2.52      0.70 o 
  -5  -7  10       37.81       42.39      1.45 o 
  -4  -7  10      367.81      358.72      6.42 o 
  -3  -7  10      150.72      152.71      3.25 o 
  -2  -7  10      106.72      113.57      3.04 o 
  -1  -7  10        4.92        2.79      0.90 o 
   0  -7  10        2.44        1.19      0.53 o 
   1  -7  10      169.93      165.81      3.17 o 
   2  -7  10      175.09      187.83      3.54 o 
   3  -7  10      347.93      358.54      6.20 o 
   4  -7  10      380.18      412.03      7.07 o 
   5  -7  10       55.23       56.53      2.28 o 
   6  -7  10      395.14      414.25      9.07 o 
  -8  -6  10       16.92       11.07      0.85 o 
  -7  -6  10        0.11       -0.26      0.62 o 
  -6  -6  10        3.44        1.04      0.73 o 
  -5  -6  10      241.17      212.89      4.21 o 
  -4  -6  10       59.49       51.54      1.51 o 
  -3  -6  10      219.10      215.02      4.27 o 
  -2  -6  10      110.09      113.15      2.27 o 
  -1  -6  10     1119.73     1170.11     18.84 o 
   0  -6  10      915.12      894.53     14.51 o 
   1  -6  10       25.28       27.55      1.14 o 
   2  -6  10       48.16       46.13      1.49 o 
   3  -6  10       24.58       23.79      1.04 o 
   4  -6  10       48.00       44.10      1.62 o 
   5  -6  10       74.72       80.21      2.30 o 
   6  -6  10        4.19        2.89      1.31 o 
  -9  -5  10        6.10        6.42      0.77 o 
  -8  -5  10       81.17       82.47      2.11 o 
  -7  -5  10       60.93       54.90      1.45 o 
  -6  -5  10      119.35      108.41      2.30 o 
  -5  -5  10      208.12      189.65      3.56 o 
  -4  -5  10       81.38       73.62      1.57 o 
  -3  -5  10      318.12      315.69      5.14 o 
  -2  -5  10       95.19       90.31      1.82 o 
  -1  -5  10        0.09        0.34      0.50 o 
   0  -5  10       18.94       19.36      0.85 o 
   1  -5  10        1.98        1.99      0.58 o 
   2  -5  10      150.67      137.16      2.61 o 
   3  -5  10        6.89        6.79      0.76 o 
   4  -5  10        3.57        0.78      0.80 o 
   5  -5  10        5.71        6.13      0.94 o 
   6  -5  10      240.02      255.16      6.01 o 
  -9  -4  10      419.83      438.79      8.11 o 
  -8  -4  10       39.72       39.41      1.37 o 
  -7  -4  10      245.55      248.40      4.54 o 
  -6  -4  10      220.90      237.60      4.36 o 
  -5  -4  10       95.62       95.60      1.98 o 
  -4  -4  10       36.91       34.82      1.19 o 
  -3  -4  10        0.12       -0.57      0.45 o 
  -2  -4  10        2.19        2.28      0.50 o 
  -1  -4  10       31.24       31.25      1.12 o 
   0  -4  10      268.47      290.56      4.80 o 
   1  -4  10      154.36      145.42      2.69 o 
   2  -4  10       12.17        6.54      0.67 o 
   3  -4  10        1.78       -0.16      0.67 o 
   4  -4  10      365.45      345.37      6.30 o 
   5  -4  10        3.07        1.35      0.87 o 
   6  -4  10       13.55        9.44      1.29 o 
 -10  -3  10      168.81      173.31      4.35 o 
  -9  -3  10      523.95      564.27     11.71 o 
  -8  -3  10       84.80       77.10      1.83 o 
  -7  -3  10       57.82       57.76      1.57 o 
  -6  -3  10       34.17       33.46      1.16 o 
  -5  -3  10      196.60      197.94      3.51 o 
  -4  -3  10      272.07      262.88      4.75 o 
  -3  -3  10       15.58       11.89      0.69 o 
  -2  -3  10      170.36      165.21      2.92 o 
  -1  -3  10      142.92      141.56      2.59 o 
   0  -3  10      194.91      185.06      3.23 o 
   1  -3  10      184.68      208.14      3.76 o 
   2  -3  10      130.69      109.62      2.33 o 
   3  -3  10      137.87      144.34      2.89 o 
   4  -3  10       29.06       23.83      1.08 o 
   5  -3  10       10.79       10.52      0.95 o 
   6  -3  10        1.87        0.83      1.16 o 
 -10  -2  10       33.41       29.32      1.73 o 
  -9  -2  10       54.32       56.83      1.97 o 
  -8  -2  10       44.66       43.98      1.38 o 
  -7  -2  10      150.67      146.13      2.68 o 
  -6  -2  10      164.01      173.71      3.31 o 
  -5  -2  10       20.87       18.78      0.88 o 
  -4  -2  10      312.59      329.12      5.54 o 
  -3  -2  10     2071.55     2173.92     38.90 o 
  -2  -2  10      291.65      295.45      5.05 o 
  -1  -2  10      241.63      233.64      3.95 o 
   0  -2  10       95.76       82.81      1.88 o 
   1  -2  10      452.05      418.44      7.09 o 
   2  -2  10       79.76       81.53      1.95 o 
   3  -2  10      208.41      162.94      3.18 o 
   4  -2  10        0.40       -0.84      0.73 o 
   5  -2  10        2.11        2.70      0.95 o 
 -10  -1  10       96.18       91.12      2.80 o 
  -9  -1  10      886.53      954.45     17.05 o 
  -8  -1  10        0.09        0.10      0.55 o 
  -7  -1  10       61.93       64.54      1.55 o 
  -6  -1  10       15.09       11.80      0.70 o 
  -5  -1  10      196.61      211.83      3.77 o 
  -4  -1  10       67.07       64.06      1.57 o 
  -3  -1  10        6.98        5.82      0.62 o 
  -2  -1  10       94.26       88.34      1.93 o 
  -1  -1  10      392.64      414.99      6.94 o 
   0  -1  10      180.74      165.83      3.29 o 
   1  -1  10       37.62       32.74      1.28 o 
   2  -1  10       49.69       44.13      1.46 o 
   3  -1  10        0.43        2.27      0.69 o 
   4  -1  10        6.50        6.81      0.84 o 
   5  -1  10      156.48      170.37      3.98 o 
 -10   0  10      116.83      124.55      3.16 o 
  -9   0  10       74.72       78.21      2.37 o 
  -8   0  10        2.22        1.55      0.60 o 
  -7   0  10       66.00       58.03      1.83 o 
  -6   0  10       34.90       38.79      1.34 o 
  -5   0  10      217.44      205.53      3.55 o 
  -4   0  10       84.75       86.40      1.84 o 
  -3   0  10       17.09       15.10      0.77 o 
  -2   0  10       55.03       54.31      1.68 o 
  -1   0  10     1486.10     1595.19     32.05 o 
   0   0  10      257.87      241.61      4.54 o 
   1   0  10      170.48      166.29      3.35 o 
   2   0  10       22.52       16.04      0.91 o 
   3   0  10      210.71      243.52      4.64 o 
   4   0  10      124.49      132.70      3.26 o 
   5   0  10       16.99       14.36      1.78 o 
 -10   1  10       13.86        7.50      1.14 o 
  -9   1  10      106.88       98.05      2.37 o 
  -8   1  10        0.75        0.19      0.62 o 
  -7   1  10        0.02       -0.34      0.60 o 
  -6   1  10        0.65        1.14      0.60 o 
  -5   1  10      128.12      126.26      2.45 o 
  -4   1  10        8.45        5.72      0.68 o 
  -3   1  10      143.26      133.63      2.66 o 
  -2   1  10      171.84      167.56      3.19 o 
  -1   1  10       11.94        8.86      0.74 o 
   0   1  10       95.62       88.86      2.15 o 
   1   1  10        6.41        5.08      0.77 o 
   2   1  10       91.86       91.37      2.07 o 
   3   1  10        4.32        0.61      0.98 o 
   4   1  10        7.74        5.31      1.57 o 
 -10   2  10        1.00        1.02      1.42 o 
  -9   2  10        1.37        1.29      0.91 o 
  -8   2  10       25.29       19.12      1.02 o 
  -7   2  10       63.81       62.25      1.77 o 
  -6   2  10       56.35       69.37      1.83 o 
  -5   2  10      488.56      469.02      7.93 o 
  -4   2  10      332.65      323.49      5.63 o 
  -3   2  10        0.84        0.16      0.68 o 
  -2   2  10      247.27      255.42      4.79 o 
  -1   2  10       93.04       88.94      2.12 o 
   0   2  10       15.50       13.87      0.80 o 
   1   2  10        1.30       -0.31      0.82 o 
   2   2  10       16.22       12.64      1.17 o 
   3   2  10        0.69        0.63      1.51 o 
  -9   3  10       43.94       38.65      2.30 o 
  -8   3  10      126.39      118.48      4.16 o 
  -7   3  10      129.74      141.85      2.96 o 
  -6   3  10       53.73       47.70      1.65 o 
  -5   3  10      739.89      729.57     12.08 o 
  -4   3  10       33.15       33.49      1.42 o 
  -3   3  10      557.87      584.84      9.76 o 
  -2   3  10        0.33        0.07      0.68 o 
  -1   3  10       51.99       49.05      1.55 o 
   0   3  10       22.13       21.67      1.39 o 
   1   3  10        3.30        4.34      1.08 o 
   2   3  10       30.29       34.20      2.43 o 
  -9   4  10       49.44       42.31      4.00 o 
  -8   4  10      125.13      134.26      3.91 o 
  -7   4  10       20.19       20.64      1.32 o 
  -6   4  10       99.71       89.75      2.54 o 
  -5   4  10        0.01       -0.32      0.79 o 
  -4   4  10      137.12      136.89      2.90 o 
  -3   4  10       14.92       15.39      1.00 o 
  -2   4  10      229.58      238.90      4.94 o 
  -1   4  10       74.23       73.09      2.09 o 
   0   4  10        4.91        4.00      1.14 o 
   1   4  10       98.42      102.51      4.42 o 
  -8   5  10       99.04      115.51      5.93 o 
  -7   5  10       35.15       35.38      2.40 o 
  -6   5  10        8.90       12.74      1.22 o 
  -5   5  10       73.09       61.16      2.28 o 
  -4   5  10      127.13      127.89      3.19 o 
  -3   5  10      154.63      166.45      3.79 o 
  -2   5  10       57.66       59.36      2.30 o 
  -1   5  10       16.04       15.03      1.40 o 
   0   5  10       24.20       18.41      1.60 o 
  -5   6  10      145.82      141.39      3.82 o 
  -4   6  10       33.06       34.72      1.79 o 
  -3   6  10      183.80      193.88      4.67 o 
   0 -11  11        3.25        1.13      2.01 o 
  -3 -10  11       11.21       16.79      1.78 o 
  -2 -10  11        2.35        0.60      1.34 o 
  -1 -10  11       43.16       38.84      2.21 o 
   0 -10  11        0.43       -1.32      1.19 o 
   1 -10  11      118.50      130.75      3.80 o 
   2 -10  11       64.10       60.98      2.45 o 
   3 -10  11       37.69       45.08      2.17 o 
  -5  -9  11      446.91      482.18     13.46 o 
  -4  -9  11        1.44       -0.10      1.08 o 
  -3  -9  11      332.66      332.78      8.58 o 
  -2  -9  11       36.22       36.52      1.90 o 
  -1  -9  11       50.70       44.69      1.98 o 
   0  -9  11      117.62      112.62      3.08 o 
   1  -9  11       92.85       89.18      2.97 o 
   2  -9  11      115.73      120.14      2.85 o 
   3  -9  11       92.47       89.89      2.57 o 
   4  -9  11      177.46      177.11      3.95 o 
  -6  -8  11      208.65      219.36      5.97 o 
  -5  -8  11       55.37       50.02      3.97 o 
  -4  -8  11      221.35      208.75      4.86 o 
  -3  -8  11       32.53       30.16      2.25 o 
  -2  -8  11       52.96       43.98      1.61 o 
  -1  -8  11      315.81      301.32      5.56 o 
   0  -8  11       18.88       16.52      0.83 o 
   1  -8  11      428.44      437.25      7.09 o 
   2  -8  11       27.70       24.72      1.14 o 
   3  -8  11        8.80        7.15      1.03 o 
   4  -8  11        0.16        0.43      1.05 o 
  -7  -7  11      100.41      102.02      3.39 o 
  -6  -7  11      101.47       95.27      3.00 o 
  -5  -7  11       73.33       68.50      2.04 o 
  -4  -7  11        0.52       -0.94      0.80 o 
  -3  -7  11       86.26       83.30      2.05 o 
  -2  -7  11       37.67       39.44      1.66 o 
  -1  -7  11       43.92       38.14      1.33 o 
   0  -7  11       60.87       54.59      1.71 o 
   1  -7  11       20.91       14.52      0.89 o 
   2  -7  11      208.43      214.91      4.25 o 
   3  -7  11       24.54       19.51      1.09 o 
   4  -7  11      159.80      173.30      3.76 o 
   5  -7  11        0.28       -0.34      1.14 o 
  -8  -6  11       13.99       13.84      1.08 o 
  -7  -6  11        4.08        1.71      0.60 o 
  -6  -6  11      138.04      135.60      3.39 o 
  -5  -6  11        0.39       -0.31      0.60 o 
  -4  -6  11       73.81       76.17      1.92 o 
  -3  -6  11       26.68       26.11      1.01 o 
  -2  -6  11        6.78        6.60      0.64 o 
  -1  -6  11        0.03        0.24      0.63 o 
   0  -6  11      345.73      339.71      5.85 o 
   1  -6  11       46.86       48.27      1.55 o 
   2  -6  11        0.01       -1.07      0.72 o 
   3  -6  11       29.37       26.97      1.35 o 
   4  -6  11       58.35       47.09      1.93 o 
   5  -6  11      205.31      213.88      4.69 o 
  -8  -5  11        6.76        8.41      0.83 o 
  -7  -5  11       23.26       26.32      1.57 o 
  -6  -5  11      276.45      289.45      5.27 o 
  -5  -5  11       27.90       25.58      1.10 o 
  -4  -5  11       37.31       35.37      1.23 o 
  -3  -5  11       82.63       80.65      1.74 o 
  -2  -5  11      170.54      164.86      2.97 o 
  -1  -5  11      728.00      743.70     12.11 o 
   0  -5  11       16.50       14.88      0.79 o 
   1  -5  11      115.04      109.23      2.25 o 
   2  -5  11       10.59       10.16      0.78 o 
   3  -5  11      336.82      309.27      5.48 o 
   4  -5  11       83.97       90.86      2.46 o 
   5  -5  11        0.76       -0.99      1.07 o 
  -9  -4  11       77.32       90.05      2.54 o 
  -8  -4  11       83.05       76.96      2.24 o 
  -7  -4  11      338.61      338.47      6.05 o 
  -6  -4  11       22.72       18.71      0.88 o 
  -5  -4  11       34.62       39.16      1.35 o 
  -4  -4  11       60.01       52.54      1.45 o 
  -3  -4  11       46.99       43.57      1.27 o 
  -2  -4  11     1497.00     1572.34     24.11 o 
  -1  -4  11        3.11        4.33      0.63 o 
   0  -4  11       15.18       13.46      0.78 o 
   1  -4  11        4.96        5.01      0.69 o 
   2  -4  11        4.01        4.95      0.71 o 
   3  -4  11        6.24        7.76      0.88 o 
   4  -4  11       19.26       14.16      1.04 o 
   5  -4  11        0.39       -0.72      1.13 o 
  -9  -3  11        5.48        5.52      0.90 o 
  -8  -3  11      353.93      357.28      6.78 o 
  -7  -3  11       35.55       29.28      1.15 o 
  -6  -3  11      242.23      246.55      4.35 o 
  -5  -3  11       19.99       21.35      0.96 o 
  -4  -3  11        1.32       -0.81      0.57 o 
  -3  -3  11      460.35      459.61      7.65 o 
  -2  -3  11      652.23      686.75     11.19 o 
  -1  -3  11        9.26        7.30      0.67 o 
   0  -3  11       26.56       22.27      1.02 o 
   1  -3  11       90.90      102.69      2.19 o 
   2  -3  11       55.82       47.21      1.63 o 
   3  -3  11      129.48      121.33      2.69 o 
   4  -3  11       18.11       18.22      1.08 o 
   5  -3  11       62.85       55.83      2.38 o 
  -9  -2  11       89.79       90.26      2.53 o 
  -8  -2  11        0.41       -1.02      0.71 o 
  -7  -2  11      170.79      176.68      3.26 o 
  -6  -2  11       45.28       41.39      1.34 o 
  -5  -2  11      326.54      321.14      5.50 o 
  -4  -2  11      233.31      247.54      4.35 o 
  -3  -2  11        0.02       -0.86      0.57 o 
  -2  -2  11     1640.51     1750.15     27.89 o 
  -1  -2  11      966.57      983.44     15.85 o 
   0  -2  11        1.33       -0.66      0.60 o 
   1  -2  11       22.72       15.87      0.91 o 
   2  -2  11       75.94       76.33      2.00 o 
   3  -2  11        0.01       -1.14      0.76 o 
   4  -2  11       14.48       18.80      1.20 o 
  -9  -1  11       56.40       53.99      1.98 o 
  -8  -1  11       35.81       34.24      1.41 o 
  -7  -1  11       56.45       62.33      1.64 o 
  -6  -1  11       35.04       35.07      1.29 o 
  -5  -1  11      226.97      214.84      3.88 o 
  -4  -1  11       46.61       46.78      1.48 o 
  -3  -1  11       77.25       71.02      1.80 o 
  -2  -1  11      158.41      154.49      2.99 o 
  -1  -1  11       73.06       65.33      1.84 o 
   0  -1  11      228.34      212.28      4.83 o 
   1  -1  11       83.77       83.70      2.17 o 
   2  -1  11       21.11       18.03      1.00 o 
   3  -1  11       93.03      100.97      2.50 o 
   4  -1  11      166.99      165.79      4.20 o 
  -9   0  11       65.45       58.61      1.95 o 
  -8   0  11       19.92       16.23      1.00 o 
  -7   0  11        4.47        1.82      0.67 o 
  -6   0  11      385.87      396.55      6.46 o 
  -5   0  11      425.75      442.15      7.14 o 
  -4   0  11        2.45        1.18      0.63 o 
  -3   0  11       14.04       11.97      0.88 o 
  -2   0  11      794.70      860.84     14.75 o 
  -1   0  11      511.78      504.67      9.36 o 
   0   0  11      354.05      362.53      6.58 o 
   1   0  11        1.27       -0.45      0.75 o 
   2   0  11       12.64       15.81      1.00 o 
   3   0  11      195.87      229.92      5.38 o 
  -9   1  11       20.19       22.19      1.41 o 
  -8   1  11      153.20      144.51      3.31 o 
  -7   1  11      250.13      262.34      4.74 o 
  -6   1  11      626.71      660.56     13.66 o 
  -5   1  11        4.10        3.54      0.75 o 
  -4   1  11        8.88        5.91      0.82 o 
  -3   1  11       84.98       84.03      2.05 o 
  -2   1  11       25.16       22.00      1.14 o 
  -1   1  11       11.02        9.35      0.82 o 
   0   1  11       56.68       58.45      1.95 o 
   1   1  11       57.94       61.64      1.93 o 
   2   1  11       39.27       33.33      2.52 o 
   3   1  11       75.42       91.15      3.62 o 
  -9   2  11       58.02       50.25      2.95 o 
  -8   2  11      133.35      136.24      3.78 o 
  -7   2  11      300.90      300.28      5.40 o 
  -6   2  11      271.78      265.72      4.84 o 
  -5   2  11        6.85        3.58      0.81 o 
  -4   2  11       46.54       45.90      1.70 o 
  -3   2  11        6.13        6.10      0.79 o 
  -2   2  11        1.60        0.74      0.73 o 
  -1   2  11       77.48       74.50      2.18 o 
   0   2  11        0.40        0.43      0.75 o 
   1   2  11       74.86       90.88      2.98 o 
   2   2  11      419.51      459.35     11.70 o 
  -8   3  11       30.89       31.28      3.04 o 
  -7   3  11       22.39       19.27      1.27 o 
  -6   3  11        1.06        0.73      0.93 o 
  -5   3  11      111.45      114.02      2.64 o 
  -4   3  11       44.55       37.74      2.09 o 
  -3   3  11      163.06      165.07      3.69 o 
  -2   3  11        0.68       -0.35      0.89 o 
  -1   3  11       22.02       18.95      1.14 o 
   0   3  11        8.89        9.31      1.27 o 
   1   3  11       82.86       84.20      3.24 o 
  -7   4  11        0.01       -0.56      1.16 o 
  -6   4  11       95.09       84.21      3.29 o 
  -5   4  11       30.29       25.50      1.50 o 
  -4   4  11       57.87       62.89      2.32 o 
  -3   4  11      430.31      450.86      8.57 o 
  -2   4  11       26.32       26.86      1.57 o 
  -1   4  11       73.58       79.08      3.00 o 
  -5   5  11       27.72       29.30      1.60 o 
  -4   5  11       18.69       18.65      1.40 o 
  -2 -10  12      141.08      145.01      5.90 o 
  -1 -10  12       70.95       79.05      3.46 o 
   0 -10  12       25.60       17.51      1.66 o 
   1 -10  12       47.53       43.61      4.29 o 
  -4  -9  12      167.18      177.14      9.64 o 
  -3  -9  12        6.87        6.54      1.34 o 
  -2  -9  12       67.30       72.53      2.82 o 
  -1  -9  12       53.58       58.35      2.73 o 
   0  -9  12      147.98      152.40      3.86 o 
   1  -9  12       19.94       15.65      1.28 o 
   2  -9  12        2.64        0.67      1.05 o 
  -5  -8  12       88.17       92.30      3.35 o 
  -4  -8  12       86.46       91.10      3.36 o 
  -3  -8  12        3.50        1.80      1.06 o 
  -2  -8  12       55.95       51.85      2.11 o 
  -1  -8  12        0.07        0.87      0.97 o 
   0  -8  12      107.96      114.71      2.67 o 
   1  -8  12      376.18      381.90      7.39 o 
   2  -8  12       57.34       56.52      2.27 o 
   3  -8  12        8.24        9.15      1.30 o 
  -6  -7  12       16.10        6.41      1.84 o 
  -5  -7  12      247.66      225.97      5.65 o 
  -4  -7  12       39.13       40.86      1.90 o 
  -3  -7  12      247.72      234.02      5.01 o 
  -2  -7  12      105.07       96.39      2.57 o 
  -1  -7  12       26.72       23.48      1.07 o 
   0  -7  12      158.32      163.94      3.27 o 
   1  -7  12      133.63      137.04      3.14 o 
   2  -7  12      505.57      529.22      9.45 o 
   3  -7  12       33.30       35.21      2.52 o 
   4  -7  12      136.44      140.09      3.85 o 
  -7  -6  12        1.30        0.45      1.06 o 
  -6  -6  12        0.80        0.04      0.94 o 
  -5  -6  12      189.36      184.86      4.06 o 
  -4  -6  12       68.70       68.43      2.02 o 
  -3  -6  12       15.42       13.42      0.78 o 
  -2  -6  12      286.76      277.35      4.90 o 
  -1  -6  12       11.03       10.41      0.81 o 
   0  -6  12      163.05      162.23      3.22 o 
   1  -6  12      129.76      123.63      2.72 o 
   2  -6  12        2.61       -1.06      0.90 o 
   3  -6  12        6.42        5.46      1.08 o 
   4  -6  12       56.84       65.87      2.59 o 
  -8  -5  12       10.13        8.13      1.02 o 
  -7  -5  12      183.76      175.87      3.96 o 
  -6  -5  12       85.76       74.95      1.91 o 
  -5  -5  12      231.22      224.97      4.04 o 
  -4  -5  12       42.36       37.07      1.30 o 
  -3  -5  12      158.44      154.06      3.37 o 
  -2  -5  12       29.21       23.28      1.13 o 
  -1  -5  12        6.12        5.06      0.69 o 
   0  -5  12        1.75        0.64      0.68 o 
   1  -5  12       13.44       13.68      0.88 o 
   2  -5  12      136.31      135.66      2.96 o 
   3  -5  12        6.45        6.41      1.06 o 
   4  -5  12      240.05      250.76      5.34 o 
  -8  -4  12      137.50      153.02      3.63 o 
  -7  -4  12       36.06       40.24      1.72 o 
  -6  -4  12        3.68        2.02      0.66 o 
  -5  -4  12       15.83       16.65      0.91 o 
  -4  -4  12        0.57       -0.88      0.63 o 
  -3  -4  12       28.26       21.82      1.06 o 
  -2  -4  12       57.72       57.17      1.57 o 
  -1  -4  12      187.00      197.63      3.53 o 
   0  -4  12       13.31       10.57      0.80 o 
   1  -4  12       33.42       31.01      1.29 o 
   2  -4  12      149.18      136.16      2.95 o 
   3  -4  12       63.55       64.30      2.10 o 
   4  -4  12       41.18       37.17      1.77 o 
  -8  -3  12      129.79      146.16      3.51 o 
  -7  -3  12       34.92       33.36      1.46 o 
  -6  -3  12       89.24       90.45      2.10 o 
  -5  -3  12      120.96      109.33      2.35 o 
  -4  -3  12       51.83       61.42      1.70 o 
  -3  -3  12       94.53       93.76      2.12 o 
  -2  -3  12       59.54       55.32      1.63 o 
  -1  -3  12        0.77        2.08      0.67 o 
   0  -3  12      190.19      206.79      3.71 o 
   1  -3  12      122.98      125.55      2.75 o 
   2  -3  12      435.14      430.40      7.43 o 
   3  -3  12        6.06       10.66      1.04 o 
   4  -3  12       34.00       38.42      2.44 o 
  -9  -2  12      288.68      280.54      5.90 o 
  -8  -2  12      253.01      258.12      5.16 o 
  -7  -2  12      240.84      261.66      4.89 o 
  -6  -2  12        3.98        2.38      0.74 o 
  -5  -2  12      892.35      884.63     14.33 o 
  -4  -2  12      676.84      659.55     11.85 o 
  -3  -2  12        9.63       10.66      0.80 o 
  -2  -2  12      161.28      164.94      3.20 o 
  -1  -2  12      738.48      794.56     13.00 o 
   0  -2  12      132.57      138.83      3.06 o 
   1  -2  12       78.71       72.73      2.07 o 
   2  -2  12       24.20       24.16      1.20 o 
   3  -2  12       84.63       98.32      3.10 o 
  -9  -1  12        0.35        0.38      1.15 o 
  -8  -1  12      215.81      223.47      4.60 o 
  -7  -1  12        6.40        5.68      0.85 o 
  -6  -1  12      101.29      108.17      2.31 o 
  -5  -1  12       37.80       38.13      1.45 o 
  -4  -1  12        1.44       -0.36      0.68 o 
  -3  -1  12        6.62        3.62      0.76 o 
  -2  -1  12       90.66       86.69      2.25 o 
  -1  -1  12      150.75      160.13      4.07 o 
   0  -1  12       82.12       85.64      2.30 o 
   1  -1  12      162.54      187.18      3.88 o 
   2  -1  12       39.32       39.17      1.88 o 
   3  -1  12       56.45       58.35      2.67 o 
  -9   0  12       42.73       48.48      2.27 o 
  -8   0  12        0.82       -1.37      0.91 o 
  -7   0  12      318.69      317.58      5.87 o 
  -6   0  12      139.88      135.05      2.75 o 
  -5   0  12        4.83        2.51      0.75 o 
  -4   0  12        1.38       -0.27      0.73 o 
  -3   0  12        0.09       -1.14      0.76 o 
  -2   0  12       27.37       24.20      1.18 o 
  -1   0  12      122.10      133.93      3.03 o 
   0   0  12      571.47      585.11     10.85 o 
   1   0  12       71.97       67.90      3.20 o 
   2   0  12      392.66      462.64      9.96 o 
  -8   1  12       61.92       57.85      4.16 o 
  -7   1  12      104.89      101.94      2.79 o 
  -6   1  12        0.14       -0.73      0.88 o 
  -5   1  12       72.20       72.91      2.17 o 
  -4   1  12        0.92       -1.27      0.84 o 
  -3   1  12       25.86       22.53      1.27 o 
  -2   1  12        1.87       -0.04      0.86 o 
  -1   1  12      455.21      481.28      8.60 o 
   0   1  12        0.82        0.63      0.93 o 
   1   1  12      273.86      289.05      7.17 o 
  -8   2  12      138.98      147.73      4.76 o 
  -7   2  12     1030.33     1000.99     20.71 o 
  -6   2  12       35.99       33.57      1.77 o 
  -5   2  12      114.57      122.55      2.96 o 
  -4   2  12        0.17       -1.37      0.91 o 
  -3   2  12        5.55        4.57      1.03 o 
  -2   2  12      278.48      274.37      5.58 o 
  -1   2  12       24.56       16.41      1.18 o 
   0   2  12      120.13      127.39      3.79 o 
  -7   3  12        0.24       -1.18      1.37 o 
  -6   3  12       17.18       22.08      1.51 o 
  -5   3  12       90.51       82.76      2.65 o 
  -4   3  12       53.57       47.78      2.09 o 
  -3   3  12        0.01       -1.41      1.05 o 
  -2   3  12        0.31       -0.50      1.11 o 
  -1   3  12        2.12        1.51      1.25 o 
  -2  -9  13       45.45       37.85      2.74 o 
  -1  -9  13      104.93      119.54      3.90 o 
   0  -9  13       20.40       26.71      1.88 o 
  -4  -8  13       10.42       11.50      1.48 o 
  -3  -8  13        3.17        1.92      1.18 o 
  -2  -8  13        0.75        2.51      1.44 o 
  -1  -8  13        8.37        4.62      1.36 o 
   0  -8  13      107.29      105.96      3.95 o 
   1  -8  13      100.77       98.20      3.91 o 
   2  -8  13      394.77      415.27      9.00 o 
  -5  -7  13       36.75       35.94      2.24 o 
  -4  -7  13        3.89        1.85      1.22 o 
  -3  -7  13       10.12       12.69      1.40 o 
  -2  -7  13       60.50       57.52      2.07 o 
  -1  -7  13      248.49      268.96      5.46 o 
   0  -7  13        2.80        3.40      1.06 o 
   1  -7  13      144.91      149.93      3.65 o 
   2  -7  13        5.13        3.24      1.20 o 
  -6  -6  13       37.28       40.72      2.41 o 
  -5  -6  13        0.22        0.12      0.63 o 
  -4  -6  13      176.13      170.54      5.07 o 
  -3  -6  13        2.00        0.21      0.75 o 
  -2  -6  13        1.10        1.22      0.76 o 
  -1  -6  13       51.86       50.69      1.80 o 
   0  -6  13       60.16       59.01      1.97 o 
   1  -6  13       46.48       45.81      1.92 o 
   2  -6  13      145.27      149.35      3.54 o 
  -7  -5  13      174.82      171.27      4.51 o 
  -6  -5  13      126.81      124.36      3.34 o 
  -5  -5  13       21.91       21.69      1.14 o 
  -4  -5  13       48.69       46.80      1.64 o 
  -3  -5  13      123.38      117.16      2.65 o 
  -2  -5  13       69.84       77.56      1.96 o 
  -1  -5  13        0.39       -0.59      0.81 o 
   0  -5  13       29.54       29.00      1.35 o 
   1  -5  13       14.90       17.31      1.13 o 
   2  -5  13       28.71       28.81      1.40 o 
   3  -5  13       39.02       36.95      2.05 o 
  -7  -4  13        8.25        4.77      0.99 o 
  -6  -4  13       22.31       22.18      1.19 o 
  -5  -4  13      109.11      106.56      2.50 o 
  -4  -4  13       47.06       46.20      1.70 o 
  -3  -4  13      148.22      139.23      2.87 o 
  -2  -4  13      444.20      449.64      7.64 o 
  -1  -4  13      169.43      181.25      3.61 o 
   0  -4  13       39.32       34.08      1.55 o 
   1  -4  13       46.97       42.68      1.77 o 
   2  -4  13       34.23       36.68      1.97 o 
  -8  -3  13       13.92       10.44      1.58 o 
  -7  -3  13       20.34       22.64      1.93 o 
  -6  -3  13        0.03        0.11      0.94 o 
  -5  -3  13       99.60       96.64      2.42 o 
  -4  -3  13      327.66      310.04      5.71 o 
  -3  -3  13        0.76        0.68      0.79 o 
  -2  -3  13      277.24      295.07      6.30 o 
  -1  -3  13        3.60        3.67      0.86 o 
   0  -3  13      329.14      332.51      5.98 o 
   1  -3  13        1.84        1.22      0.99 o 
   2  -3  13       83.06       87.29      3.67 o 
  -8  -2  13       67.06       72.71      2.77 o 
  -7  -2  13       23.55       23.05      1.84 o 
  -6  -2  13       43.74       48.68      2.01 o 
  -5  -2  13       35.26       27.79      1.39 o 
  -4  -2  13      540.45      542.76      9.49 o 
  -3  -2  13      182.39      180.23      3.70 o 
  -2  -2  13       73.08       71.46      2.25 o 
  -1  -2  13        6.28        4.84      1.02 o 
   0  -2  13       60.52       58.30      2.23 o 
   1  -2  13      291.77      290.66      6.27 o 
   2  -2  13       17.24       18.89      1.97 o 
  -8  -1  13       94.49       83.41      2.97 o 
  -7  -1  13       12.81        7.51      1.15 o 
  -6  -1  13       17.21       17.94      1.14 o 
  -5  -1  13       21.16       20.29      1.11 o 
  -4  -1  13        4.02        5.40      0.95 o 
  -3  -1  13      226.84      232.11      4.54 o 
  -2  -1  13       26.50       24.93      1.37 o 
  -1  -1  13        1.09       -1.01      1.00 o 
   0  -1  13      174.98      171.63      3.95 o 
   1  -1  13      114.84      142.07      4.03 o 
  -7   0  13       16.46       13.20      1.31 o 
  -6   0  13      372.84      366.48      6.78 o 
  -5   0  13       35.88       28.13      1.66 o 
  -4   0  13       33.26       32.03      1.63 o 
  -3   0  13        0.05       -0.95      0.96 o 
  -2   0  13      352.33      370.97      6.88 o 
  -1   0  13       62.99       52.19      2.26 o 
   0   0  13       11.78       12.83      1.31 o 
  -7   1  13       44.36       33.82      2.85 o 
  -6   1  13        0.50       -0.02      1.12 o 
  -5   1  13       20.92       14.72      1.28 o 
  -4   1  13       16.84       14.30      1.25 o 
  -3   1  13       85.43       92.03      2.76 o 
  -2   1  13       59.89       56.99      2.32 o 
  -1   1  13        8.81       11.15      1.23 o 
  -5   2  13       78.28       79.19      2.89 o 
  -4   2  13       40.46       37.21      2.28 o 
  -3   2  13       70.92       72.64      2.67 o 
  -4  -7  14       58.99       71.08      3.43 o 
  -3  -7  14      312.61      348.35      9.27 o 
  -2  -7  14       14.10       10.72      1.92 o 
  -1  -7  14      189.67      202.68      5.55 o 
   0  -7  14       45.71       44.41      2.44 o 
  -5  -6  14        0.23        1.91      1.43 o 
  -4  -6  14       24.09       25.34      2.21 o 
  -3  -6  14       32.54       40.34      3.05 o 
  -2  -6  14       10.38       13.85      1.19 o 
  -1  -6  14      162.14      161.47      4.07 o 
   0  -6  14      156.14      188.20      4.59 o 
  -6  -5  14      109.33      106.20      3.68 o 
  -5  -5  14      107.95      105.39      3.98 o 
  -4  -5  14        1.04        1.14      0.94 o 
  -3  -5  14      539.67      568.44     14.07 o 
  -2  -5  14      212.84      229.80      5.33 o 
  -1  -5  14       58.77       58.74      2.20 o 
   0  -5  14        0.20       -0.87      1.07 o 
   1  -5  14       25.02       20.15      1.40 o 
  -6  -4  14       14.97       19.01      2.02 o 
  -5  -4  14       52.02       66.61      2.57 o 
  -4  -4  14        3.16        0.79      0.99 o 
  -3  -4  14       53.02       62.95      2.26 o 
  -2  -4  14       84.95       81.59      2.60 o 
  -1  -4  14       59.88       60.81      2.36 o 
   0  -4  14       26.64       20.25      1.36 o 
   1  -4  14        0.00       -1.73      1.15 o 
  -6  -3  14      208.79      210.84      5.15 o 
  -5  -3  14       26.39       21.44      1.47 o 
  -4  -3  14      157.12      158.25      3.93 o 
  -3  -3  14      388.21      390.06      7.54 o 
  -2  -3  14       36.68       45.22      2.00 o 
  -1  -3  14        0.60       -1.40      1.08 o 
   0  -3  14       65.75       70.03      2.65 o 
  -6  -2  14       79.72       76.73      2.73 o 
  -5  -2  14       12.33       10.07      1.59 o 
  -4  -2  14      267.64      256.64      5.66 o 
  -3  -2  14      433.35      467.15      9.38 o 
  -2  -2  14       80.76       84.26      2.72 o 
  -1  -2  14        1.37        0.23      1.13 o 
   0  -2  14       59.51       51.80      2.37 o 
  -6  -1  14       67.11       75.62      3.04 o 
  -5  -1  14       13.71       16.64      1.31 o 
  -4  -1  14       49.90       56.69      2.46 o 
  -3  -1  14       64.49       68.20      2.53 o 
  -2  -1  14        0.16       -0.66      1.10 o 
  -1  -1  14        7.22        7.19      1.32 o 
  -5   0  14       47.92       51.71      2.53 o 
  -4   0  14       47.99       48.39      2.33 o 
  -3   0  14        0.37        0.93      1.21 o 
                                                 
